# Supplementary material for: Personal approach for cancer treatment: A meta-analysis of Phase II clinical trials
Source: PLoS One. 2025 Sep 26;20(9):e0332599. doi: 10.1371/journal.pone.0332599 (PMC12469113; doi:10.1371/journal.pone.0332599)
Supplement: S4 Dataset — (XLSX) [file pone.0332599.s004.xlsx]

## Sheet: Dataset_included studies
Arms, №	Name of data extractors	Date of data extraction	Eligibility to be included in the review	Article	Article link	RR, [%]	RR*N	N	Number of patients: 1 - N>40, 0 - N≤40	PFS: median survival, [months], if available, or observation time survival rates, [%]	OS: median survival, [months], if available, or observation time survival rates, [%]	1-year PFS rate	1-year OS rate	Observation time, [months]	Pre-treated: 1-Yes, 0-No	Multi-central: 1-Yes, 0-No	Randomized: 1-Yes, 0-No	Genomics-based personalized: 1-Yes, 0-No	Chemotherapy: 1-Yes, 0-No	Target/imunotherapy: 1-Yes, 0-No	IF	IF: 1-IF>10, 0-IF≤10	RoB due to confounding	RoB in selection of participants	RoB in classification of interventions	RoB due to deviations from intended interventions	RoB due to missing data	RoB in measurement of outcomes	RoB in selection of reported results	Risk of bias
1	Nekrasova, Lidia A.	2024-02-12	Eligible	Tutt A, Robson M, Garber JE, et al. Oral poly(ADP-ribose) polymerase inhibitor olaparib in patients with BRCA1 or BRCA2 mutations and advanced breast cancer: a proof-of-concept trial. Lancet. 2010;376(9737):235-244. doi:10.1016/S0140-6736(10)60892-6	https://pubmed.ncbi.nlm.nih.gov/23847380/	0.22	5	23	0		0.41		0.41	12	0	0	1	1	0	1	39.4	1	low	low	low	low	low	low	low	low
2	Nekrasova, Lidia A.	2024-02-13	Eligible			0.5	4	8	0		12		1	12	0	0	1	1	0	1	39.4	1
3	Nekrasova, Lidia A.	2024-02-14	Eligible	Wibmer T, Berghmans T, Kropf-Sanchen C, et al. Histology as a potential clinical predictor of outcome in advanced non-small-cell lung cancer treated with vinorelbine and mitomycin combination chemotherapy. Lung. 2013;191(3):271-280. doi:10.1007/s00408-013-9458-4	https://pubmed.ncbi.nlm.nih.gov/23564228/			175	1	3.3	7.6	1	0.79	70	1	1	1	1	1	0	2.6	0	low	high	high	low	low	high	high	high
4	Nekrasova, Lidia A.	2024-02-14	Eligible	Russo V, Pilla L, Lunghi F, et al. Clinical and immunologic responses in melanoma patients vaccinated with MAGE-A3-genetically modified lymphocytes. Int J Cancer. 2013;132(11):2557-2566. doi:10.1002/ijc.27939	https://pubmed.ncbi.nlm.nih.gov/23151995/	0.052	1	22	0		27		0.22	120	0	1	0	0	1	0	7.4	0		low	low	low		low	low	low
5	Nekrasova, Lidia A.	2024-02-14	Eligible	Nilsson S, Franzén L, Parker C, et al. Two-year survival follow-up of the randomized, double-blind, placebo-controlled phase II study of radium-223 chloride in patients with castration-resistant prostate cancer and bone metastases. Clin Genitourin Cancer. 2013;11(1):20-26. doi:10.1016/j.clgc.2012.07.002	https://pubmed.ncbi.nlm.nih.gov/23021204/			33	0		15		0.4	24	1	1	0	1	1	0	2.9	0	moderate	low	moderate	moderate	moderate		moderate	moderate
6	Nekrasova, Lidia A.	2024-02-17	Eligible	Bruera G, Cannita K, Giordano AV, Vicentini R, Ficorella C, Ricevuto E. Effectiveness and safety of intensive triplet chemotherapy plus bevacizumab, FIr-B/FOx, in young-elderly metastatic colorectal cancer patients. Biomed Res Int. 2013;2013:143273. doi:10.1155/2013/143273	https://pubmed.ncbi.nlm.nih.gov/24307987/	0.92	12	13	0	14	38	0.43	0.16	56	0	1	1	1	1	0	2.5	0	high	high	high	high	low	high	high	high
7	Nekrasova, Lidia A.	2024-02-17	Eligible			0.77	10	13	0	7	19	0.86	0.32	56	0	1	1	1	1	0	2.5	0
8	Nekrasova, Lidia A.	2024-02-19	Eligible	Gautschi O, Dingemans AM, Crowe S, et al. VeriStrat® has a prognostic value for patients with advanced non-small cell lung cancer treated with erlotinib and bevacizumab in the first line: pooled analysis of SAKK19/05 and NTR528. Lung Cancer. 2013;79(1):59-64. doi:10.1016/j.lungcan.2012.10.006	https://pubmed.ncbi.nlm.nih.gov/23122759/			59	1	4	13.4	1	0.45	44	0	1	1	0	1	0	5.7	0	low		low	moderate	low	moderate	moderate	moderate
9	Nekrasova, Lidia A.	2024-02-20	Eligible					61	1	3.2	6.2	1	0.97	44	0	1	1	0	1	0	5.7	0
10	Nekrasova, Lidia A.	2024-02-21	Eligible	Stahl M, Lehmann N, Walz MK, Stuschke M, Wilke H. Prediction of prognosis after trimodal therapy in patients with locally advanced squamous cell carcinoma of the oesophagus. Eur J Cancer. 2012;48(16):2977-2982. doi:10.1016/j.ejca.2012.03.010	https://pubmed.ncbi.nlm.nih.gov/22503151/			31	0		0.656		0.22	36	1	1	1	0	1	0	9.2	0	moderate	low	moderate	low	low	low	moderate	moderate
11	Nekrasova, Lidia A.	2024-02-21	Eligible					72	1		0.252		0.08	36	1	1	1	0	1	0	9.2	0
12	Nekrasova, Lidia A.	2024-02-21	Eligible	Oechsle K, Bokemeyer C, Kollmannsberger C, et al. Bone metastases in germ cell tumor patients. J Cancer Res Clin Oncol. 2012;138(6):947-952. doi:10.1007/s00432-012-1169-3	https://pubmed.ncbi.nlm.nih.gov/22350540/	0.85	34	40	1	11	24	0.55	0.25	120	1	1	1	0	1	0	4.6	0	moderate	moderate	low	moderate	low	moderate	moderate	moderate
13	Nekrasova, Lidia A.	2024-02-21	Eligible	Fornaro L, Vasile E, Masi G, et al. Outcome of second-line treatment after first-line chemotherapy with the GONO FOLFOXIRI regimen. Clin Colorectal Cancer. 2012;11(1):71-76. doi:10.1016/j.clcc.2011.06.013	https://pubmed.ncbi.nlm.nih.gov/21903485/	0.38	12	32	0	8.2	19.3	0.73	0.31	48	1	1	1	0	1	0	47.7	1	low	moderate	low	moderate	low	moderate	moderate	moderate
14	Nekrasova, Lidia A.	2024-02-22	Eligible			0.28	15	52	1	6.3	14	0.95	0.43	48	1	1	1	0	1	0	47.7	1
15	Nekrasova, Lidia A.	2024-02-22	Eligible			0.08	4	52	1	3	8.7	1	0.69	48	1	1	1	0	1	0	47.7	1
16	Nekrasova, Lidia A.	2024-02-22	Eligible	Ihle NT, Byers LA, Kim ES, et al. Effect of KRAS oncogene substitutions on protein behavior: implications for signaling and clinical outcome. J Natl Cancer Inst. 2012;104(3):228-239. doi:10.1093/jnci/djr523	https://pubmed.ncbi.nlm.nih.gov/22247021/			24	0		1.8		1	24	1	1	1	0	1	0		1	moderate	moderate	low	low	moderate	low	moderate	moderate
17	Nekrasova, Lidia A.	2024-02-28	Eligible					19	0		3.4		1	24	1	1	1	0	1	0		1
18	Nekrasova, Lidia A.	2024-02-22	Eligible					163	1		1.95		1	24	1	1	1	0	1	0		1
19	Nekrasova, Lidia A.	2024-02-23	Eligible	Shitara K, Ura T, Matsuo K, et al. Sensitivity to previous irinotecan treatment does not predict the efficacy of combination chemotherapy with cetuximab plus irinotecan for wild-type KRAS metastatic colorectal cancer. Eur J Cancer. 2011;47(18):2673-2680. doi:10.1016/j.ejca.2011.05.015	https://pubmed.ncbi.nlm.nih.gov/21652203/	0.287	25	87	1	5.3	12.2	1	0.49	14	1	1	1	0	1	0	9.2	0	high	high	high	high	high	high	high	high
20	Nekrasova, Lidia A.	2024-02-24	Eligible	Blum JL, Kohles J, McKenna E, et al. Association of age and overall survival in capecitabine-treated patients with metastatic breast cancer in clinical trials. Breast Cancer Res Treat. 2011;125(2):431-439. doi:10.1007/s10549-010-1222-3	https://pubmed.ncbi.nlm.nih.gov/21042933/	0.374	72	193	1					46.7	0	0	0	0	1	0		0	moderate	low	moderate	moderate	low	moderate	moderate	moderate
21	Nekrasova, Lidia A.	2024-03-02	Eligible			0.36	89	246	1					46.8	0	0	0	0	1	0		0
22	Nekrasova, Lidia A.	2024-03-03	Eligible			0.298	39	131	1					46.9	0	0	0	0	1	0		0
23	Nekrasova, Lidia A.	2024-03-04	Eligible	Lee J, Im SA, Kim GM, et al. Implications of Tamoxifen Resistance in Palbociclib Efficacy for Patients with Hormone Receptor-Positive, HER2-Negative Metastatic Breast Cancer: Subgroup Analyses of KCSG-BR15-10 (YoungPEARL). Cancer Res Treat. 2021;53(3):695-702. doi:10.4143/crt.2020.1246	https://www.ncbi.nlm.nih.gov/pmc/articles/PMC8291192/	0.438	7	16	0	20.5					1	1	1	0	0	1	5	0	low	low	low	low	low	low	low	low
24	Nekrasova, Lidia A.	2024-03-05	Eligible			0.355	27	76	1	20.1					1	1	1	0	0	1	5	0
25	Nekrasova, Lidia A.	2024-03-06	Eligible	Taïeb J, André T, El Hajbi F, et al. Avelumab versus standard second line treatment chemotherapy in metastatic colorectal cancer patients with microsatellite instability: The SAMCO-PRODIGE 54 randomised phase II trial. Dig Liver Dis. 2021;53(3):318-323. doi:10.1016/j.dld.2020.11.031	https://www.annalsofoncology.org/article/S0923-7534(22)03897-2/fulltext	0.3	18	61	1	0.27		0.18		18	1	1	1	1	0	1	33	1	moderate	moderate		moderate	low	low	moderate	moderate
26	Nekrasova, Lidia A.	2024-03-07	Eligible	Salama AKS, Li S, Macrae ER, et al. Dabrafenib and Trametinib in Patients With Tumors With BRAFV600E Mutations: Results of the NCI-MATCH Trial Subprotocol H. J Clin Oncol. 2020;38(33):3895-3904. doi:10.1200/JCO.20.00762doi: 10.1200/JCO.2023.41.16_suppl.4026	https://pubmed.ncbi.nlm.nih.gov/32758030/	0.38	11	29	0	11.4	28.6	0.53	0.21	23	1	1	0	1	0	1	50.7	1	low			low	low	low	low	low
27	Garifullin, Airat I.	2024-02-13	Eligible	Satake H, Ando K, Oki E, et al. Protocol of the EFFORT study: a prospective study of FOLFIRI plus aflibercept as second-line treatment after progression on FOLFOXIRI plus bevacizumab or during maintenance treatment in patients with unresectable/metastatic colorectal cancer. BMC Cancer. 2020;20(1):1116. Published 2020 Nov 17. doi:10.1186/s12885-020-07576-9	https://ascopubs.org/doi/abs/10.1200/JCO.2023.41.16_suppl.3549	0.147	5	34	0	4.3	15.2	1	0.39		1	1	0	0	0	1	50.7	1	low			low	low	low	low	low
28	Garifullin, Airat I.	2024-02-13	Eligible	Abida W, Patnaik A, Campbell D, et al. Rucaparib in Men With Metastatic Castration-Resistant Prostate Cancer Harboring a BRCA1 or BRCA2 Gene Alteration. J Clin Oncol. 2020;38(32):3763-3772. doi:10.1200/JCO.20.01035	https://pubmed.ncbi.nlm.nih.gov/32795228/	0.435	28	65	1	9	73	0.67	0.08	31.5	1	1	0	1	0	1	50.7	1	low	low			low	low	low	low
29	Garifullin, Airat I.	2024-02-13	Eligible	Damato A, Iachetta F, Antonuzzo L, et al. Phase II study on first-line treatment of NIVolumab in combination with folfoxiri/bevacizumab in patients with Advanced COloRectal cancer RAS or BRAF mutated - NIVACOR trial (GOIRC-03-2018). BMC Cancer. 2020;20(1):822. Published 2020 Aug 31. doi:10.1186/s12885-020-07268-4	https://ascopubs.org/doi/10.1200/JCO.2022.40.16_suppl.3509	0.767	56	73	1	10.1	0.891	0.59	0.09	14.3	0	1	0	1	0	1	50.7	1	low	low		low	low	low	low	low
30	Garifullin, Airat I.	2024-02-13	Eligible	Jank P, Gehlhaar C, Bianca L, et al. MGMT promoter methylation in triple negative breast cancer of the GeparSixto trial [published correction appears in PLoS One. 2021 Sep 1;16(9):e0257142. doi: 10.1371/journal.pone.0257142.]. PLoS One. 2020;15(8):e0238021. Published 2020 Aug 25. doi:10.1371/journal.pone.0238021	https://pubmed.ncbi.nlm.nih.gov/32841306/	0.448	17	38	0	0.811	88.6	0.06	0.07	36	0	1	1	1	1	0	3.8	0	low	low	low	low	low	low	low	low
31	Garifullin, Airat I.	2024-02-13	Eligible			0.456	62	136	1	0.784	0.886	0.07	0.04	36	0	1	1	1	1	0	3.8	0
32	Garifullin, Airat I.	2024-02-14	Eligible	Takahashi K, Ishibashi E, Kubo T, et al. A phase 2 basket trial of combination therapy with trastuzumab and pertuzumab in patients with solid cancers harboring human epidermal growth factor receptor 2 amplification (JUPITER trial). Medicine (Baltimore). 2020;99(32):e21457. doi:10.1097/MD.0000000000021457	https://ascopubs.org/doi/10.1200/JCO.2022.40.16_suppl.3131	0.225	9	40	1						1	1	1	1	0	1	50.7	1	low	low		low	low	low	low	low
33	Garifullin, Airat I.	2024-02-14	Eligible	Zhang J, Lin M, Jin Y, et al. Cisplatin given at three divided doses for three consecutive days in metastatic breast cancer: an alternative schedule for one full dose with comparable efficacy but less CINV and hypomagnesaemia. Breast Cancer Res Treat. 2020;182(3):719-726. doi:10.1007/s10549-020-05730-2	https://pubmed.ncbi.nlm.nih.gov/32524355/	0.449	102	227	1	6.7					0	1	1	0	1	0	3.8	0	moderate	moderate	low	low	moderate	low	moderate	moderate
34	Garifullin, Airat I.	2024-02-14	Eligible			0.445	114	256	1	6.7					0	1	1	0	1	0	3.8	0
35	Garifullin, Airat I.	2024-02-17	Eligible	Masuishi T, Nakajima TE, Yamazaki K, et al. WJOG10517G: a multicenter Phase II study of mFOLFOX6 in gastric cancer patients with severe peritoneal metastases. Future Oncol. 2020;16(20):1417-1424. doi:10.2217/fon-2020-0298	https://www.annalsofoncology.org/article/S0923-7534(22)00879-1/fulltext			51	1	3.8	7.4	1	0.81	18.1	1	1	0	0	1	0	33	1	low		low	low	low	low	low	low
36	Garifullin, Airat I.	2024-02-18	Eligible	Joseph Tintelnot et al., Final survival results of ipilimumab or FOLFOX in combination with nivolumab and trastuzumab in previously untreated HER2 positive esophago gastric adenocarcinoma: The randomized AIO INTEGA trial.. JCO 41, 4026-4026(2023). doi: 10.1200/JCO.2023.41.16_suppl.4026	https://ascopubs.org/doi/10.1200/JCO.2023.41.16_suppl.4026	0.34	15	44	1	3.2	23.3	1	0.26	36	0	1		1	0	1	50.7	1	low	low	low	low	low	low	low	low
37	Garifullin, Airat I.	2024-02-19	Eligible	André T, Tougeron D, Piessen G, et al. Neoadjuvant Nivolumab Plus Ipilimumab and Adjuvant Nivolumab in Localized Deficient Mismatch Repair/Microsatellite Instability-High Gastric or Esophagogastric Junction Adenocarcinoma: The GERCOR NEONIPIGA Phase II Study. J Clin Oncol. 2023;41(2):255-265. doi:10.1200/JCO.22.00686	https://ascopubs.org/doi/full/10.1200/JCO.22.00686	0.548	17	31	0	0.97	0.97	0.02	0.02	24	0	1	0	1	0	1	50.7	1	high	high	high		high	high	high	high
38	Garifullin, Airat I.	2024-02-21	Eligible	Rovers KP, Wassenaar ECE, Lurvink RJ, et al. Pressurized Intraperitoneal Aerosol Chemotherapy (Oxaliplatin) for Unresectable Colorectal Peritoneal Metastases: A Multicenter, Single-Arm, Phase II Trial (CRC-PIPAC). Ann Surg Oncol. 2021;28(9):5311-5326. doi:10.1245/s10434-020-09558-4	https://pubmed.ncbi.nlm.nih.gov/33544279/			20	0	3.5	8	1	0.75		1	1	0	0	1	0	3.7	0	low	low	moderate	low	moderate	low	low	moderate
39	Garifullin, Airat I.	2024-02-21	Eligible	Terazawa T, Kato T, Goto M, et al. The Phase II Study of Panitumumab in Chemotherapy-Naïve Frail or Elderly Patients with RAS Wild-type Colorectal Cancer: OGSG 1602 Final Results. Oncologist. 2023;28(7):e565-e574. doi:10.1093/oncolo/oyac145	https://pubmed.ncbi.nlm.nih.gov/35947993/	0.5	17	34	0	6	17.5	1	0.34	17	0	1	0	1	0	1	5.8	0	moderate	low	moderate	low	low	low	moderate	moderate
40	Garifullin, Airat I.	2024-02-23	Eligible	Wildiers H, Dirix L, Armstrong A, et al948 Final results from AIPAC: A phase IIb comparing eftilagimod alpha (a soluble LAG-3 protein) vs. placebo in combination with weekly paclitaxel in HR+ HER2- MBCJournal for ImmunoTherapy of Cancer 2021;9:doi: 10.1136/jitc-2021-SITC2021.94	https://jitc.bmj.com/content/9/Suppl_2/A997			114	1		20.4		0.29	22	1	1	1	0	0	1	10.9	1	moderate	moderate	moderate	low	moderate	moderate	low	moderate
41	Garifullin, Airat I.	2024-02-23	Eligible	Seufferlein T, Uhl W, Kornmann M, et al. Perioperative or only adjuvant gemcitabine plus nab-paclitaxel for resectable pancreatic cancer (NEONAX)-a randomized phase II trial of the AIO pancreatic cancer group. Ann Oncol. 2023;34(1):91-100. doi:10.1016/j.annonc.2022.09.161	https://pubmed.ncbi.nlm.nih.gov/36209981/	0.289	17	59	1		25.5				0	1	1	0	1	0	33	1	high	low	low	moderate	high	moderate		high
42	Garifullin, Airat I.	2024-02-23	Eligible					59	1		16.7				0	1	1	0	1	0	33	1
43	Garifullin, Airat I.	2024-02-23	Eligible	Schwarz L, Vernerey D, Bachet JB, et al. Resectable pancreatic adenocarcinoma neo-adjuvant FOLF(IRIN)OX-based chemotherapy - a multicenter, non-comparative, randomized, phase II trial (PANACHE01-PRODIGE48 study) [published correction appears in BMC Cancer. 2020 Mar 3;20(1):168. doi: 10.1186/s12885-020-6678-x.]. BMC Cancer. 2018;18(1):762. Published 2018 Jul 24. doi:10.1186/s12885-018-4663-4	https://ascopubs.org/doi/abs/10.1200/JCO.2022.40.16_suppl.4134			70	1		0.841		0.84	12	0	1	1	0	1	0	50.7	1	low		low	low	low	low	low	low
44	Garifullin, Airat I.	2024-02-23	Eligible					50	1		0.718		0.72	12	0	1	1	0	1	0	50.7	1
45	Garifullin, Airat I.	2024-03-01	Eligible					26	0		0.808		0.81	12	0	1	1	0	1	0
46	Garifullin, Airat I.	2024-03-01	Eligible	Chahoud J, Sui D, Erwin WD, et al. Updated Results of Rituximab Pre- and Post-BEAM with or without 90Yttrium Ibritumomab Tiuxetan during Autologous Transplant for Diffuse Large B-cell Lymphoma. Clin Cancer Res. 2018;24(10):2304-2311. doi:10.1158/1078-0432.CCR-17-3561	https://pubmed.ncbi.nlm.nih.gov/29476021/		38	40	1		0.77		0.77	60	1	1	1	0	1	0	13.8	1	low	low	low	low	low	low	low	low
47	Garifullin, Airat I.	2024-03-01	Eligible	Chari A, Mazumder A, Lau K, Catamero D, Galitzeck Z, Jagannath S. A phase II trial of TBL-12 sea cucumber extract in patients with untreated asymptomatic myeloma. Br J Haematol. 2018;180(2):296-298. doi:10.1111/bjh.14314	https://pubmed.ncbi.nlm.nih.gov/27714761			20	0	33	0.9	0.18	0.02	72	0	0	0	0	1	0	1.6	0	low	low	low	low	low	low	low	low
48	Garifullin, Airat I.	2024-03-01	Eligible	Okazaki S, Stintzing S, Sunakawa Y, et al. Predictive value of TLR7 polymorphism for cetuximab-based chemotherapy in patients with metastatic colorectal cancer. Int J Cancer. 2017;141(6):1222-1230. doi:10.1002/ijc.30810	https://pubmed.ncbi.nlm.nih.gov/28569041			244	1	9.9	30	0.61	0.2	34.1	1	1	1	1	0	1		0	moderate	low		low	moderate	low	moderate	moderate
49	Garifullin, Airat I.	2024-03-01	Eligible					246	1	10.3	24.7	0.58	0.24	39.9	1	1	1	1	0	1		0
50	Garifullin, Airat I.	2024-03-01	Eligible					76	1	10	33.9	0.6	0.18	24.7	1	1	1	1	0	1		0
51	Garifullin, Airat I.	2024-03-01	Eligible	Bianconi D, Heller G, Spies D, et al. Biochemical and genetic predictors of overall survival in patients with metastatic pancreatic cancer treated with capecitabine and nab-paclitaxel. Sci Rep. 2017;7(1):4851. Published 2017 Jul 7. doi:10.1038/s41598-017-04743-0	https://pubmed.ncbi.nlm.nih.gov/28687745			30	0	5.2	10.2	1	0.59	24.6	0	0	0	1	1	0	1	0	moderate	low	moderate	low	low	moderate	moderate	moderate
52	Garifullin, Airat I.	2025-03-03	Eligible	Hamada C, Okusaka T, Ikari T, et al. Efficacy and safety of gemcitabine plus S-1 in pancreatic cancer: a pooled analysis of individual patient data. Br J Cancer. 2017;116(12):1544-1550. doi:10.1038/bjc.2017.128	https://pubmed.ncbi.nlm.nih.gov/28472821			97	1		16.4		0.37	54	0	1	1	0	1	0		0	low	low	low	low	low	low	low	low
53	Garifullin, Airat I.	2025-03-04	Eligible					292	1		9.4		0.64	54	0	1	1	0	1	0		0
54	Garifullin, Airat I.	2025-03-05	Eligible	Karthaus M, Hofheinz RD, Mineur L, et al. Impact of tumour RAS/BRAF status in a first-line study of panitumumab + FOLFIRI in patients with metastatic colorectal cancer. Br J Cancer. 2016;115(10):1215-1222. doi:10.1038/bjc.2016.343	https://pubmed.ncbi.nlm.nih.gov/27764839	0.59	40	68	1	11.2		0.54		48	0	1	0	1	0	1		0	low	low	low	low	low	low	low	low
55	Korobov, Ivan V.	2024-03-04	Eligible			0.41	30	73	1	7.3		0.82		48	0	1	0	1	0	1		0
56	Korobov, Ivan V.	2024-03-04	Eligible			0.68	40	59	1	13.2		0.45		48	0	1	0	1	0	1		0
57	Korobov, Ivan V.	2024-03-04	Eligible			0.37	30	82	1	6.9		0.87		48	0	1	0	1	0	1		0
58	Korobov, Ivan V.	2024-03-04	Eligible	Kantarjian HM, Stein AS, Bargou RC, et al. Blinatumomab treatment of older adults with relapsed/refractory B-precursor acute lymphoblastic leukemia: Results from 2 phase 2 studies. Cancer. 2016;122(14):2178-2185. doi:10.1002/cncr.30031	https://pubmed.ncbi.nlm.nih.gov/27143254			36	0	7.4	5.5	0.81	1	23.9	1	1	0	1	0	1		0	low	low	low	low	low	low	low	low
59	Korobov, Ivan V.	2024-03-04	Eligible					225	1	7.4	7.6	0.81	0.79	17.9	1	1	0	1	0	1		0
60	Korobov, Ivan V.	2024-03-04	Eligible	Betge J, Barat A, Murphy V, et al. Outcome of Colorectal Cancer Patients Treated with Combination Bevacizumab Therapy: A Pooled Retrospective Analysis of Three European Cohorts from the Angiopredict Initiative. Digestion. 2016;94(3):129-137. doi:10.1159/000449412	https://pubmed.ncbi.nlm.nih.gov/27756074			172	1	9.7	27.4	0.62	0.22	48.1	0	1	0	0	0	1	0.9	0	low	low		low	low	low	low	low
61	Korobov, Ivan V.	2024-03-04	Eligible	Beppu T, Emi Y, Tokunaga S, et al. Liver resectability of advanced liver-limited colorectal liver metastases following mFOLFOX6 with bevacizumab (KSCC0802 Study). Anticancer Res. 2014;34(11):6655-6662.	https://pubmed.ncbi.nlm.nih.gov/25368271	0.3	12	40	1	9.7	33	0.62	0.18	54	1	1	0	0	0	1	0.3	0	low	low	low	low	low	low	low	low
62	Korobov, Ivan V.	2024-03-05	Eligible	Mahon KL, Qu W, Devaney J, et al. Methylated Glutathione S-transferase 1 (mGSTP1) is a potential plasma free DNA epigenetic marker of prognosis and response to chemotherapy in castrate-resistant prostate cancer. Br J Cancer. 2014;111(9):1802-1809. doi:10.1038/bjc.2014.463	https://pubmed.ncbi.nlm.nih.gov/25144624			25	0		0.71		0.15	24	1	1	0	1	1	0	2.9	0	low	low	low	moderate	low	moderate	low	moderate
63	Korobov, Ivan V.	2024-03-05	Eligible					50	1		0.23		0.39	24	1	1	0	1	1	0	2.9	0
64	Korobov, Ivan V.	2024-03-05	Eligible	Yu J, Gao J, Lu Z, et al. Combination of microtubule associated protein-tau and β-tubulin III predicts chemosensitivity of paclitaxel in patients with advanced gastric cancer. Eur J Cancer. 2014;50(13):2328-2335. doi:10.1016/j.ejca.2014.06.017	https://pubmed.ncbi.nlm.nih.gov/25016949			149	1	6.6	10.2	0.9	0.59		0	0	0	0	1	0	2.9	0	low	moderate	moderate		moderate	low	moderate	moderate
65	Korobov, Ivan V.	2024-03-06	Eligible					95	1	5.6	11.1	1	0.54		0	0	0	0	1	0		0
66	Korobov, Ivan V.	2024-03-06	Eligible	Sclafani F, Gonzalez D, Cunningham D, et al. TP53 mutational status and cetuximab benefit in rectal cancer: 5-year results of the EXPERT-C trial. J Natl Cancer Inst. 2014;106(7):dju121. Published 2014 Jun 23. doi:10.1093/jnci/dju121	https://pubmed.ncbi.nlm.nih.gov/24957073			69	1	0.893	0.927	0.16	0.17	65	0	1	1	1	0	1	5.4	0	low	low	low	low	low	low	low	low
67	Korobov, Ivan V.	2024-03-06	Eligible	Hayashi H, Arao T, Matsumoto K, et al. Biomarkers of reactive resistance and early disease progression during chemotherapy plus bevacizumab treatment for colorectal carcinoma. Oncotarget. 2014;5(9):2588-2595. doi:10.18632/oncotarget.1811	https://pubmed.ncbi.nlm.nih.gov/24809949	0.32	8	25	0	11.6	21.4	0.52	0.28		1	0	0	0	0	1	0.8	0	moderate	moderate	moderate	low	moderate	moderate	moderate	moderate
68	Korobov, Ivan V.	2024-03-07	Eligible	Malik SM, Maher VE, Bijwaard KE, et al. U.S. Food and Drug Administration approval: crizotinib for treatment of advanced or metastatic non-small cell lung cancer that is anaplastic lymphoma kinase positive. Clin Cancer Res. 2014;20(8):2029-2034. doi:10.1158/1078-0432.CCR-13-3077	https://pubmed.ncbi.nlm.nih.gov/24573551	0.44	46	105	1	7.7		0.78			0	1	0	0	0	1	4.6	0	low	low	low	low	low		low	low
69	Korobov, Ivan V.	2024-03-07	Eligible	Xu BH, Chi P, Guo JH, et al. Pilot study of intense neoadjuvant chemoradiotherapy for locally advanced rectal cancer: retrospective review of a phase II study. Tumori. 2014;100(2):149-157. doi:10.1177/030089161410000206	https://pubmed.ncbi.nlm.nih.gov/24852858			57	1	0.963	0.877	0.01	0.31	34.22	0	1	0	0	1	0	0.4	0	low	high	low	high	high	low	high	high
70	Korobov, Ivan V.	2024-03-07	Eligible	Veenhof AA, Bloemena E, Engel AF, van der Peet DL, Meijer OW, Cuesta MA. The relationship of histological tumor regression grade (TRG) and two different time intervals to surgery following radiation therapy for locally advanced rectal cancer. Int J Colorectal Dis. 2009;24(9):1091-1096. doi:10.1007/s00384-009-0722-2	https://pubmed.ncbi.nlm.nih.gov/19415307			28	0	0.67	0.77	0.13	0.15	60	0	1	0	1	1	0	0.6	0	low	low			moderate	low	moderate	moderate
71	Korobov, Ivan V.	2024-03-07	Eligible					39	0	0.75	0.64	0.15	0.13	60	0	1	0	1	1	0	0.6	0
72	Korobov, Ivan V.	2024-03-08	Eligible	Pietrantonio F, Biondani P, Perrone F, et al. TP53 mutations in advanced colorectal cancer: the dark side of the moon. Oncology. 2014;86(5-6):289-294. doi:10.1159/000360088	https://pubmed.ncbi.nlm.nih.gov/24924261	0.43	10	23	0	7.2	27.7	0.83	0.22	48	0	0	1	1	1	0		0	low	moderate	low	moderate	moderate	low	moderate	moderate
73	Korobov, Ivan V.	2024-03-15	Eligible			0.3	5	18	0	9	39.2	0.67	0.15	48	0	0	1	1	1	0		0
74	Korobov, Ivan V.	2024-03-15	Eligible	Gerritse FL, Meulenbeld HJ, Roodhart JM, et al. Analysis of docetaxel therapy in elderly (≥70 years) castration resistant prostate cancer patients enrolled in the Netherlands Prostate Study. Eur J Cancer. 2013;49(15):3176-3183. doi:10.1016/j.ejca.2013.06.008	https://pubmed.ncbi.nlm.nih.gov/23849828					7.1		0.85			0	1	1	0	1	0	2.9	0	low		low	low	low	low	low	low
75	Korobov, Ivan V.	2024-03-15	Eligible					315	1	6.7	20.3	0.9	0.3		0	1	1	0	1	0		0
76	Korobov, Ivan V.	2024-03-15	Eligible					150	1	7.1	19.3	0.85	0.31		0	1	1	0	1	0		0
77	Korobov, Ivan V.	2024-03-21	Eligible					85	1	7.6	16.6	0.79	0.36		0	1	1	0	1	0		0
78	Korobov, Ivan V.	2024-03-21	Eligible					18	0	7.8	14.1	0.77	0.43		0	1	1	0	1	0		0
79	Korobov, Ivan V.	2024-03-22	Eligible	Milowsky MI, Iyer G, Regazzi AM, et al. Phase II study of everolimus in metastatic urothelial cancer. BJU Int. 2013;112(4):462-470. doi:10.1111/j.1464-410X.2012.11720.x	https://pubmed.ncbi.nlm.nih.gov/23551593			45	1	2.6	8.3	1	0.72		1	0	0	0	0	1	1.5	0	low	moderate		low	moderate	low	moderate	moderate
80	Korobov, Ivan V.	2024-03-22	Eligible	Eroglu Z, Kim DW, Wang X, et al. Long term survival with cytotoxic T lymphocyte-associated antigen 4 blockade using tremelimumab. Eur J Cancer. 2015;51(17):2689-2697. doi:10.1016/j.ejca.2015.08.012	https://pubmed.ncbi.nlm.nih.gov/26364516	0.156	22	143	1		13		0.46		1	1	0	0	0	1	2.9	0	low	low	low	low	low	low	low	low
81	Korobov, Ivan V.	2024-03-22	Eligible	Han JY, Lee YS, Shin ES, et al. A genome-wide association study of survival in small-cell lung cancer patients treated with irinotecan plus cisplatin chemotherapy. Pharmacogenomics J. 2014;14(1):20-27. doi:10.1038/tpj.2013.7	https://pubmed.ncbi.nlm.nih.gov/23478653			139	1		11.7		0.51	98	0	1	0	1	1	0	0.6	0	low	low		low	low	low	low	low
								Patients number summ = 6536
																							Risk of bias	Arms (n=81)	Trials (n=50)
																							High	6 (7.4%)	6 (12%)
																							Moderate	20 (24.7%)	20 (40%)
																							Low	55 (67.9%)	24 (48%)
