# Supplementary material for: Personal approach for cancer treatment: A meta-analysis of Phase II clinical trials
Source: PLoS One. 2025 Sep 26;20(9):e0332599. doi: 10.1371/journal.pone.0332599 (PMC12469113; doi:10.1371/journal.pone.0332599)
Supplement: S5 File — (XLSX) [file pone.0332599.s005.xlsx]

## Sheet: Evaluated studies
ID	Study	Included?	Reasons for exclusion
1	Abemaciclib Shows Promise for Early Breast Cancer. Cancer Discov. 2017 Feb;7(2):119-120. doi: 10.1158/2159-8290.CD-NB2016-160. Epub 2016 Dec 16. PMID: 27986713.	No	Did not meet the basic inclusion criteria after the title and abstract evaluation
2	Abrams JS, Mooney MM, Zwiebel JA, Korn EL, Friedman SH, Finnigan SR, Schettino PR, Denicoff AM, Kruhm MG, Montello M, Misra RR, Ansher SS, DiPiazza KJ, Souhan EM, Wickerham DL, Giantonio BJ, O'Donnell RT, Sullivan DM, Soto NI, Fleming GF, Prindiville SA, Petryshyn RA, Hautala JA, Grad O, Zuckerman BL, Meyer RM, Yao JC, Baker LA, Buckner JC, Hortobagyi GN, Doroshow JH. Implementation of timeline r…	No	Not a Phase II study
3	Adashek JJ, Aguiar PN, Castelo-Branco P, Lopes GL Jr, de Mello RA. PALOMA-3 clinical trial: is there a significant benefit in overall survival for breast cancer? Is it worth it? Future Oncol. 2019 May;15(13):1407-1410. doi: 10.2217/fon-2019-0044. Epub 2019 May 8. PMID: 31066287.	No	Did not meet the basic inclusion criteria after the title and abstract evaluation
4	Adjei AA, Schwartz B, Garmey E. Early clinical development of ARQ 197, a selective, non-ATP-competitive inhibitor targeting MET tyrosine kinase for the treatment of advanced cancers. Oncologist. 2011;16(6):788-99. doi: 10.1634/theoncologist.2010-0380. Epub 2011 May 31. PMID: 21632449; PMCID: PMC3228218.	No	No information on OR, OS, RFS
5	Adkins D, Ley J, Oppelt P, Wildes TM, Gay HA, Daly M, Rich J, Paniello RC, Jackson R, Pipkorn P, Nussenbaum B, Trinkaus K, Thorstad W. nab-Paclitaxel-based induction chemotherapy with or without cetuximab for locally advanced head and neck squamous cell carcinoma. Oral Oncol. 2017 Sep;72:26-31. doi: 10.1016/j.oraloncology.2017.07.001. Epub 2017 Jul 8. PMID: 28797458.	No	Did not meet the basic inclusion criteria after the title and abstract evaluation
6	Agarwal N, Vogelzang NJ. Secondary hormonal manipulations in the treatment of castration refractory prostate cancer. BJU Int. 2011 Jul;108(2):227-8. doi: 10.1111/j.1464-410X.2010.09970.x. Epub 2010 Nov 24. PMID: 21410863.	No	No information on OR, OS, RFS
7	Ahern E, Cubitt A, Ballard E, Teng MWL, Dougall WC, Smyth MJ, Godbolt D, Naidoo R, Goldrick A, Hughes BGM. Pharmacodynamics of Pre-Operative PD1 checkpoint blockade and receptor activator of NFkB ligand (RANKL) inhibition in non-small cell lung cancer (NSCLC): study protocol for a multicentre, open- label, phase 1B/2, translational trial (POPCORN). Trials. 2019 Dec 19;20(1):753. doi: 10.1186/s130…	No	Did not meet the basic inclusion criteria after the title and abstract evaluation
8	Al-Zebeeby A, Vogler M, Milani M, Richards C, Alotibi A, Greaves G, Dyer MJS, Cohen GM, Varadarajan S. Targeting intermediary metabolism enhances the efficacy of BH3 mimetic therapy in hematologic malignancies. Haematologica. 2019 May;104(5):1016-1025. doi: 10.3324/haematol.2018.204701. Epub 2018 Nov 22. PMID: 30467206; PMCID: PMC6518917.	No	Did not meet the basic inclusion criteria after the title and abstract evaluation
9	Alevizopoulos K, Dimas K, Papadopoulou N, Schmidt EM, Tsapara A, Alkahtani S, Honisch S, Prousis KC, Alarifi S, Calogeropoulou T, Lang F, Stournaras C. Functional characterization and anti-cancer action of the clinical phase II cardiac Na+/K+ ATPase inhibitor istaroxime: in vitro and in vivo properties and cross talk with the membrane androgen receptor. Oncotarget. 2016 Apr 26;7(17):24415-28. doi…	No	Did not meet the basic inclusion criteria after the title and abstract evaluation
10	Alifrangis L, Schoemaker R, Skartved NJ, Hald R, Montagut C, Kopetz S, Tabernero J, Kragh M, Wade JR. Population pharmacokinetics and covariate analysis of Sym004, an antibody mixture against the epidermal growth factor receptor, in subjects with metastatic colorectal cancer and other solid tumors. J Pharmacokinet Pharmacodyn. 2020 Feb;47(1):5-18. doi: 10.1007/s10928-019-09663-2. Epub 2019 Nov 2.…	No	Did not meet the basic inclusion criteria after the title and abstract evaluation
11	Altwairgi AK, Alfakeeh AH, Hopman WM, Parulekar WR. Quality of reporting of chemotherapy compliance in randomized controlled trials of breast cancer treatment. Jpn J Clin Oncol. 2015 Jun;45(6):520-6. doi: 10.1093/jjco/hyv043. Epub 2015 Mar 25. PMID: 26059696.	No	Did not meet the basic inclusion criteria after the title and abstract evaluation
12	Altzerinakou MA, Collette L, Paoletti X. Cumulative Toxicity in Targeted Therapies: What to Expect at the Recommended Phase II Dose. J Natl Cancer Inst. 2019 Nov 1;111(11):1179-1185. doi: 10.1093/jnci/djz024. PMID: 30838405; PMCID: PMC6855968.	No	Did not meet the basic inclusion criteria after the title and abstract evaluation
13	Alyamkina EA, Leplina OY, Ostanin AA, Chernykh ER, Nikolin VP, Popova NA, Proskurina AS, Gvozdeva TS, Dolgova EV, Orishchenko KE, Rogachev VA, Sidorov SV, Varaksin NA, Ryabicheva TG, Bogachev SS, Shurdov MA. Effects of human exogenous DNA on production of perforin-containing CD8+ cytotoxic lymphocytes in laboratory setting and clinical practice. Cell Immunol. 2012 Mar- Apr;276(1-2):59-66. doi: 10…	No	Participans under 18 y.o.
14	Antibody Improves Survival in Gastric Cancer. Cancer Discov. 2016 Aug;6(8):OF8. doi: 10.1158/2159-8290.CD-NB2016-077. Epub 2016 Jun 13. PMID: 27297550.	No	Did not meet the basic inclusion criteria after the title and abstract evaluation
15	Antonarakis ES, Zahurak ML, Lin J, Keizman D, Carducci MA, Eisenberger MA. Changes in PSA kinetics predict metastasis- free survival in men with PSA- recurrent prostate cancer treated with nonhormonal agents: combined analysis of 4 phase II trials. Cancer. 2012 Mar 15;118(6):1533-42. doi: 10.1002/cncr.26437. PMID: 21960118; PMCID: PMC3252493.	No	Participans under 18 y.o.
16	Aragon-Ching JB, Dahut WL. About tyrosine kinase inhibitors (TKIs) in prostate cancer: where do we go from here? Ann Oncol. 2010 Jan;21(1):183-4. doi: 10.1093/annonc/mdp467. Epub 2009 Nov 10. PMID: 19903718.	No	No detailed information on patients inclusion parameters, or unsuitable arms
17	Ardizzoni A, Tiseo M, Boni L. Validation of standard definition of sensitive versus refractory relapsed small cell lung cancer: a pooled analysis of topotecan second-line trials. Eur J Cancer. 2014 Sep;50(13):2211-8. doi: 10.1016/j.ejca.2014.06.002. Epub 2014 Jun 26. PMID: 24981975.	No	Did not meet the basic inclusion criteria after the title and abstract evaluation
18	Aris M, Bravo AI, Pampena MB, Blanco PA, Carri I, Koile D, Yankilevich P, Levy EM, Barrio MM, Mordoh J. Changes in the TCRβ Repertoire and Tumor Immune Signature From a Cutaneous Melanoma Patient Immunized With the CSF-470 Vaccine: A Case Report. Front Immunol. 2018 May 3;9:955. doi: 10.3389/fimmu.2018.00955. PMID: 29774030; PMCID: PMC5944263.	No	Did not meet the basic inclusion criteria after the title and abstract evaluation
19	Azrad M, Zhang K, Vollmer RT, Madden J, Polascik TJ, Snyder DC, Ruffin MT, Moul JW, Brenner D, Hardy RW, Demark-Wahnefried W. Prostatic alpha-linolenic acid (ALA) is positively associated with aggressive prostate cancer: a relationship which may depend on genetic variation in ALA metabolism. PLoS One. 2012;7(12):e53104. doi: 10.1371/journal.pone.0053104. Epub 2012 Dec 28. PMID: 23285256; PMCID: P…	No	No specific cancer drug tratment
20	Bandini M, Briganti A, Plimack ER, Niegisch G, Yu EY, Bamias A, Agarwal N, Sridhar SS, Sternberg CN, Vaishampayan U, Théodore C, Rosenberg JE, Bellmunt J, Galsky MD, Montorsi F, Necchi A. Modeling 1-year Relapse-free Survival After Neoadjuvant Chemotherapy and Radical Cystectomy in Patients with Clinical T2-4N0M0 Urothelial Bladder Carcinoma: Endpoints for Phase 2 Trials. Eur Urol Oncol. 2019 May…	No	Did not meet the basic inclusion criteria after the title and abstract evaluation
21	Bang YJ. Treatment of ALK-positive non-small cell lung cancer. Arch Pathol Lab Med. 2012 Oct;136(10):1201-4. doi: 10.5858/arpa.2012-0246-RA. PMID: 23020724.	No	Not a Phase II study
22	Barkin J. Updates on radium-223 for castration-resistant prostate cancer presented at the Genitourinary Cancers Symposium, January 7-9, 2016, San Francisco, California. Can J Urol. 2016 Jun;23(3):8306-7. PMID: 27347626.	No	Did not meet the basic inclusion criteria after the title and abstract evaluation
23	Barry WT, Perou CM, Marcom PK, Carey LA, Ibrahim JG. The use of Bayesian hierarchical models for adaptive randomization in biomarker-driven phase II studies. J Biopharm Stat. 2015;25(1):66-88. doi: 10.1080/10543406.2014.919933. PMID: 24836519; PMCID: PMC4459132.	No	Did not meet the basic inclusion criteria after the title and abstract evaluation
24	Bartroff J, Lai TL, Narasimhan B. A new approach to designing phase I-II cancer trials for cytotoxic chemotherapies. Stat Med. 2014 Jul 20;33(16):2718-35. doi: 10.1002/sim.6124. Epub 2014 Feb 27. PMID: 24577750; PMCID: PMC4048734.	No	Not a Phase II study
25	Basch E, Wood WA, Schrag D, Sima CS, Shaw M, Rogak LJ, Kris MG, Shouery M, Bennett A, Atkinson T, Pietanza MC. Feasibility and clinical impact of sharing patient-reported symptom toxicities and performance status with clinical investigators during a phase 2 cancer treatment trial. Clin Trials. 2016 Jun;13(3):331-7. doi: 10.1177/1740774515615540. Epub 2015 Nov 4. PMID: 26542025; PMCID: PMC5228492.	No	Did not meet the basic inclusion criteria after the title and abstract evaluation
26	Beca F, Beck AH. Precision Cancer Diagnostics: Tracking Genomic Evolution in Clinical Trials. PLoS Med. 2016 Dec 6;13(12):e1002177. doi: 10.1371/journal.pmed.1002177. PMID: 27923047; PMCID: PMC5140044.	No	Did not meet the basic inclusion criteria after the title and abstract evaluation
27	Belin L, Broët P, De Rycke Y. A Rescue Strategy for Handling Unevaluable Patients in Simon's Two Stage Design. PLoS One. 2015 Sep 14;10(9):e0137586. doi: 10.1371/journal.pone.0137586. PMID: 26368810; PMCID: PMC4569274.	No	Did not meet the basic inclusion criteria after the title and abstract evaluation
28	Bennette CS, Ramsey SD, McDermott CL, Carlson JJ, Basu A, Veenstra DL. Predicting Low Accrual in the National Cancer Institute's Cooperative Group Clinical Trials. J Natl Cancer Inst. 2015 Dec 29;108(2):djv324. doi: 10.1093/jnci/djv324. PMID: 26714555; PMCID: PMC5964887.	No	Did not meet the basic inclusion criteria after the title and abstract evaluation
29	Benvenga S. Emerging therapies in sight for the fight against dedifferentiated thyroid cancer. J Clin Endocrinol Metab. 2011 Feb;96(2):347-50. doi: 10.1210/jc.2010-2799. PMID: 21296994.	No	No information on OR, OS, RFS
30	Berchialla P, Zohar S, Baldi I. Bayesian sample size determination for phase IIA clinical trials using historical data and semi-parametric prior's elicitation. Pharm Stat. 2019 Mar;18(2):198-211. doi: 10.1002/pst.1914. Epub 2018 Nov 15. PMID: 30440109.	No	Did not meet the basic inclusion criteria after the title and abstract evaluation
31	Bergenmar M, Johansson H, Wilking N, Hatschek T, Brandberg Y. Audio- recorded information to patients considering participation in cancer clinical trials - a randomized study. Acta Oncol. 2014 Sep;53(9):1197-204. doi: 10.3109/0284186X.2014.921726. Epub 2014 Jun 9. PMID: 24909376.	No	Did not meet the basic inclusion criteria after the title and abstract evaluation
32	Bernhardt D, Hommertgen A, Schmitt D, El Shafie R, Paul A, König L, Mair- Walther J, Krisam J, Klose C, Welzel T, Hörner-Rieber J, Kappes J, Thomas M, Heußel CP, Steins M, Kieser M, Debus J, Rieken S. Whole brain radiation therapy alone versus radiosurgery for patients with 1-10 brain metastases from small cell lung cancer (ENCEPHALON Trial): study protocol for a randomized controlled trial. Tria…	No	Did not meet the basic inclusion criteria after the title and abstract evaluation
33	Berretta M, Cobellis G, Franco R, Panarese I, Rinaldi B, Nasti G, Di Francia R, Rinaldi L. Features of microvessel density (MVD) and angiogenesis inhibitors in therapeutic approach of hepatocellular carcinoma (HCC). Eur Rev Med Pharmacol Sci. 2019 Nov;23(22):10139-10150. doi: 10.26355/eurrev_201911_19584. PMID: 31799686.	No	Did not meet the basic inclusion criteria after the title and abstract evaluation
34	Bhutani T, Abrouk M, Sima CS, Sadetsky N, Hou J, Caro I, Chren MM, Arron ST. Risk of cutaneous squamous cell carcinoma after treatment of basal cell carcinoma with vismodegib. J Am Acad Dermatol. 2017 Oct;77(4):713-718. doi: 10.1016/j.jaad.2017.03.038. Epub 2017 Aug 2. PMID: 28780365.	No	Did not meet the basic inclusion criteria after the title and abstract evaluation
35	Blocking PD-1 in Tumors with Faulty DNA Repair. Cancer Discov. 2016 Aug;6(8):OF6. doi: 10.1158/2159-8290.CD-NB2016-082. Epub 2016 Jun 28. PMID: 27354272.	No	Did not meet the basic inclusion criteria after the title and abstract evaluation
36	Blumenschein GR Jr, Reck M, Fossella F, Stewart DJ, Lathia C, Peña C. Plasma biomarkers correlating with clinical outcome in a phase II study of sorafenib in advanced NSCLC. Cancer Biomark. 2011-2012;10(6):287-98. doi: 10.3233/CBM-2012-0253. PMID: 22820084.	No	No information on OR, OS, RFS
37	Boone JM, Yang K, Burkett GW, Packard NJ, Huang SY, Bowen S, Badawi RD, Lindfors KK. An X-Ray computed tomography/positron emission tomography system designed specifically for breast imaging. Technol Cancer Res Treat. 2010 Feb;9(1):29-44. doi: 10.1177/153303461000900104. PMID: 20082528; PMCID: PMC3051345.	No	No detailed information on patients inclusion parameters, or unsuitable arms
38	Boschmans J, de Bruijn E, Van Schil P, Lemière F. Analysis of novel melphalan hydrolysis products formed under isolated lung perfusion conditions using liquid chromatography/tandem mass spectrometry. Rapid Commun Mass Spectrom. 2013 Apr 15;27(7):835-41. doi: 10.1002/rcm.6515. PMID: 23495030.	No	Not a Phase II study
39	Bosland MC. Is There a Future for Chemoprevention of Prostate Cancer? Cancer Prev Res (Phila). 2016 Aug;9(8):642-7. doi: 10.1158/1940-6207.CAPR-16-0088. Epub 2016 Apr 20. PMID: 27099271; PMCID: PMC4970940.	No	Did not meet the basic inclusion criteria after the title and abstract evaluation
40	Bosma SCJ, Hoogstraat M, van der Leij F, de Maaker M, Wesseling J, Lips E, Loo CE, Rutgers EJ, Elkhuizen PHM, Bartelink H, van de Vijver MJ. Response to Preoperative Radiation Therapy in Relation to Gene Expression Patterns in Breast Cancer Patients. Int J Radiat Oncol Biol Phys. 2020 Jan 1;106(1):174-181. doi: 10.1016/j.ijrobp.2019.09.002. Epub 2019 Sep 13. PMID: 31525407.	No	Did not meet the basic inclusion criteria after the title and abstract evaluation
41	Bossé D, Lin X, Simantov R, Lalani AA, Derweesh I, Chang SL, Choueiri TK, McKay RR. Response of Primary Renal Cell Carcinoma to Systemic Therapy. Eur Urol. 2019 Dec;76(6):852-860. doi: 10.1016/j.eururo.2019.08.035. Epub 2019 Oct 6. PMID: 31594707.	No	Did not meet the basic inclusion criteria after the title and abstract evaluation
42	Bossé D, Mercer J, Raissouni S, Dennis K, Goodwin R, Jiang D, Powell E, Kumar A, Lee-Ying R, Price-Hiller J, Heng DY, Tang PA, MacLean A, Cheung WY, Vickers MM. PROSPECT Eligibility and Clinical Outcomes: Results From the Pan- Canadian Rectal Cancer Consortium. Clin Colorectal Cancer. 2016 Sep;15(3):243-9. doi: 10.1016/j.clcc.2016.02.003. Epub 2016 Feb 13. PMID: 26964803.	No	Did not meet the basic inclusion criteria after the title and abstract evaluation
43	Botta F, Cremonesi M, Ferrari ME, Amato E, Guerriero F, Vavassori A, Sarnelli A, Severi S, Pedroli G, Paganelli G. Investigation of 90Y-avidin for prostate cancer brachytherapy: a dosimetric model for a phase I-II clinical study. Eur J Nucl Med Mol Imaging. 2013 Jul;40(7):1047-56. doi: 10.1007/s00259-013-2383-1. Epub 2013 May 3. PMID: 23640466.	No	Not a Phase II study
44	Boucher J, Olson L, Piperdi B. Preemptive management of dermatologic toxicities associated with epidermal growth factor receptor inhibitors. Clin J Oncol Nurs. 2011 Oct;15(5):501-8. doi: 10.1188/11.CJON.501-508. PMID: 21951736.	No	No specific cancer drug tratment
45	Bowen SR, Hippe DS, Chaovalitwongse WA, Duan C, Thammasorn P, Liu X, Miyaoka RS, Vesselle HJ, Kinahan PE, Rengan R, Zeng J. Voxel Forecast for Precision Oncology: Predicting Spatially Variant and Multiscale Cancer Therapy Response on Longitudinal Quantitative Molecular Imaging. Clin Cancer Res. 2019 Aug 15;25(16):5027-5037. doi: 10.1158/1078-0432.CCR-18-3908. Epub 2019 May 29. PMID: 31142507; PMC…	No	Did not meet the basic inclusion criteria after the title and abstract evaluation
46	Boyer A, Greillier L, Barazzutti H, Tomasini P, Barlesi F. Ipilimumab et cancer bronchique métastatique : peut-on changer l'histoire naturelle de la maladie ? [Ipilimumab and metastatic lung cancer: Can we change the natural history of the disease?]. Rev Mal Respir. 2015 Nov;32(9):949-52. French. doi: 10.1016/j.rmr.2014.12.006. Epub 2015 Feb 26. PMID: 25725978.	No	Did not meet the basic inclusion criteria after the title and abstract evaluation
47	Bradford D, Larkins E, Mushti SL, Rodriguez L, Skinner AM, Helms WS, Price LSL, Zirkelbach JF, Li Y, Liu J, Charlab R, Turcu FR, Liang D, Ghosh S, Roscoe D, Philip R, Zack-Taylor A, Tang S, Kluetz PG, Beaver JA, Pazdur R, Theoret MR, Singh H. FDA Approval Summary: Selpercatinib for the Treatment of Lung and Thyroid Cancers with <i>RET</i> Gene Mutations or Fusions. Clin Cancer Res. 2021 Apr 15;27…	No	Did not meet the basic inclusion criteria after the title and abstract evaluation
48	Bradley A, Van Der Meer R. Neoadjuvant therapy versus upfront surgery for potentially resectable pancreatic cancer: A Markov decision analysis. PLoS One. 2019 Feb 28;14(2):e0212805. doi: 10.1371/journal.pone.0212805. PMID: 30817807; PMCID: PMC6394923.	No	Did not meet the basic inclusion criteria after the title and abstract evaluation
49	Brana I, Berger R, Golan T, Haluska P, Edenfield J, Fiorica J, Stephenson J, Martin LP, Westin S, Hanjani P, Jones MB, Almhanna K, Wenham RM, Sullivan DM, Dalton WS, Gunchenko A, Cheng JD, Siu LL, Gray JE. A parallel-arm phase I trial of the humanised anti-IGF-1R antibody dalotuzumab in combination with the AKT inhibitor MK-2206, the mTOR inhibitor ridaforolimus, or the NOTCH inhibitor MK-0752, i…	No	Did not meet the basic inclusion criteria after the title and abstract evaluation
50	Brasky TM, Bonner MR, Moysich KB, Ochs-Balcom HM, Marian C, Ambrosone CB, Nie J, Tao MH, Edge SB, Trevisan M, Shields PG, Freudenheim JL. Genetic variants in COX-2, non-steroidal anti-inflammatory drugs, and breast cancer risk: the Western New York Exposures and Breast Cancer (WEB) Study. Breast Cancer Res Treat. 2011 Feb;126(1):157-65. doi: 10.1007/s10549-010-1082-x. Epub 2010 Jul 30. PMID: 2067…	No	No information on OR, OS, RFS
51	Brigatinib Approved, but Treatment Role Uncertain. Cancer Discov. 2017 Jul;7(7):OF3. doi: 10.1158/2159-8290.CD-NB2017-073. Epub 2017 May 23. PMID: 28536155.	No	Did not meet the basic inclusion criteria after the title and abstract evaluation
52	Brigatinib Effective in ALK+ NSCLC. Cancer Discov. 2017 Jan;7(1):4-5. doi: 10.1158/2159-8290.CD-NB2016-151. Epub 2016 Nov 29. PMID: 27899405.	No	Did not meet the basic inclusion criteria after the title and abstract evaluation
53	Brower V. Atezolizumab in advanced non-small-cell lung cancer. Lancet Oncol. 2017 Aug;18(8):e434. doi: 10.1016/S1470-2045(17)30504-1. Epub 2017 Jun 22. PMID: 28648559.	No	Did not meet the basic inclusion criteria after the title and abstract evaluation
54	Brower V. Pembrolizumab in advanced head and neck cancer. Lancet Oncol. 2017 May;18(5):e248. doi: 10.1016/S1470-2045(17)30245-0. Epub 2017 Mar 30. PMID: 28366274.	No	Did not meet the basic inclusion criteria after the title and abstract evaluation
55	Brown RF, Cadet DL, Houlihan RH, Thomson MD, Pratt EC, Sullivan A, Siminoff LA. Perceptions of participation in a phase I, II, or III clinical trial among African American patients with cancer: what do refusers say? J Oncol Pract. 2013 Nov;9(6):287-93. doi: 10.1200/JOP.2013.001039. Epub 2013 Oct 15. PMID: 24130251; PMCID: PMC4853887.	No	Not a Phase II study
56	Brown SR, Hall A, Buckley HL, Flanagan L, Gonzalez de Castro D, Farnell K, Moss L, Gregory R, Newbold K, Du Y, Flux G, Wadsley J. Investigating the potential clinical benefit of Selumetinib in resensitising advanced iodine refractory differentiated thyroid cancer to radioiodine therapy (SEL-I-METRY): protocol for a multicentre UK single arm phase II trial. BMC Cancer. 2019 Jun 14;19(1):582. doi: …	No	Did not meet the basic inclusion criteria after the title and abstract evaluation
57	Bruner DW, Pugh SL, Yeager KA, Bruner J, Curran W Jr. Cartographic Mapping and Travel Burden to Assess and Develop Strategies to Improve Minority Access to National Cancer Clinical Trials. Int J Radiat Oncol Biol Phys. 2015 Nov 1;93(3):702-9. doi: 10.1016/j.ijrobp.2015.06.041. Epub 2015 Jul 10. PMID: 26281827; PMCID: PMC4605855.	No	Did not meet the basic inclusion criteria after the title and abstract evaluation
58	Brutti P, De Santis F, Gubbiotti S, Sambucini V. Continuous endpoints in Bayesian two-stage designs. J Biopharm Stat. 2016;26(5):966-77. doi: 10.1080/10543406.2016.1148719. Epub 2016 Feb 18. PMID: 26892274.	No	Did not meet the basic inclusion criteria after the title and abstract evaluation
59	Bugano DDG, Hess K, Jardim DLF, Zer A, Meric-Bernstam F, Siu LL, Razak ARA, Hong DS. Use of Expansion Cohorts in Phase I Trials and Probability of Success in Phase II for 381 Anticancer Drugs. Clin Cancer Res. 2017 Aug 1;23(15):4020-4026. doi: 10.1158/1078-0432.CCR-16-2354. Epub 2017 Apr 4. PMID: 28377482; PMCID: PMC5540786.	No	Did not meet the basic inclusion criteria after the title and abstract evaluation
60	Bukhari A, Lee ST. Blinatumomab: a novel therapy for the treatment of non- Hodgkin's lymphoma. Expert Rev Hematol. 2019 Nov;12(11):909-918. doi: 10.1080/17474086.2019.1676717. Epub 2019 Oct 16. PMID: 31583919.	No	Did not meet the basic inclusion criteria after the title and abstract evaluation
61	Burger M, Mulders P, Witjes W. Use of neoadjuvant chemotherapy for muscle- invasive bladder cancer is low among major European centres: results of a feasibility questionnaire. Eur Urol. 2012 May;61(5):1070-1. doi: 10.1016/j.eururo.2012.01.039. Epub 2012 Feb 1. PMID: 22336379.	No	Did not meet the basic inclusion criteria after the title and abstract evaluation
62	Burger RA. Antiangiogenic agents should be integrated into the standard treatment for patients with ovarian cancer. Ann Oncol. 2011 Dec;22 Suppl 8:viii65-viii68. doi: 10.1093/annonc/mdr529. PMID: 22180405.	No	No specific cancer drug tratment
63	Burki TK. Progression-free survival with regorafenib in gastric cancer. Lancet Oncol. 2016 Aug;17(8):e323. doi: 10.1016/S1470-2045(16)30284-4. Epub 2016 Jun 30. PMID: 27375105.	No	Did not meet the basic inclusion criteria after the title and abstract evaluation
64	Burki TK. Sacituzumab govitecan activity in advanced breast cancer. Lancet Oncol. 2017 May;18(5):e246. doi: 10.1016/S1470-2045(17)30232-2. Epub 2017 Mar 23. PMID: 28343977.	No	Did not meet the basic inclusion criteria after the title and abstract evaluation
65	Busse A, Letsch A, Scheibenbogen C, Nonnenmacher A, Ochsenreither S, Thiel E, Keilholz U. Mutation or loss of Wilms' tumor gene 1 (WT1) are not major reasons for immune escape in patients with AML receiving WT1 peptide vaccination. J Transl Med. 2010 Jan 21;8:5. doi: 10.1186/1479-5876-8-5. PMID: 20092642; PMCID: PMC2844374.	No	No detailed information on patients inclusion parameters, or unsuitable arms
66	Cabarrou B, Boher JM, Bogart E, Tresch-Bruneel E, Penel N, Ravaud A, Escudier B, Mahier Ait-Oukhatar C, Delord JP, Roché H, Filleron T. How to report toxicity associated with targeted therapies? Ann Oncol. 2016 Aug;27(8):1633-8. doi: 10.1093/annonc/mdw218. Epub 2016 May 23. PMID: 27217543.	No	Did not meet the basic inclusion criteria after the title and abstract evaluation
67	Cabel L, Bidard FC, Servois V, Cacheux W, Mariani P, Romano E, Minsat M, Bieche I, Farkhondeh F, Jeannot E, Buecher B. HPV circulating tumor DNA to monitor the efficacy of anti-PD-1 therapy in metastatic squamous cell carcinoma of the anal canal: A case report. Int J Cancer. 2017 Oct 15;141(8):1667-1670. doi: 10.1002/ijc.30863. Epub 2017 Jul 12. PMID: 28670746.	No	Did not meet the basic inclusion criteria after the title and abstract evaluation
68	Caffo O, Sava T, Comploj E, Giampaolo MA, Segati R, Valduga F, Cetto G, Galligioni E. Estramustine plus docetaxel as second-line therapy in patients with hormone-refractory prostate cancer resistant to docetaxel alone. Urol Oncol. 2010 Mar-Apr;28(2):152-6. doi: 10.1016/j.urolonc.2008.07.033. Epub 2008 Oct 10. PMID: 18848786.	No	No detailed information on patients inclusion parameters, or unsuitable arms
69	Caffo O, Thompson C, De Santis M, Kragelj B, Hamstra DA, Azria D, Fellin G, Pappagallo GL, Galligioni E, Choudhury A. Concurrent gemcitabine and radiotherapy for the treatment of muscle-invasive bladder cancer: A pooled individual data analysis of eight phase I-II trials. Radiother Oncol. 2016 Nov;121(2):193-198. doi: 10.1016/j.radonc.2016.09.006. Epub 2016 Oct 5. PMID: 27720221.	No	Did not meet the basic inclusion criteria after the title and abstract evaluation
70	Caldwell S, Sima C, Jameson G, Fleck S, Weiss GJ. Factors influencing time to determination of the recommended phase 2 dose in phase 1 clinical trials. Am J Clin Oncol. 2013 Apr;36(2):146-50. doi: 10.1097/COC.0b013e31824370a3. PMID: 22314002.	No	Not a Phase II study
71	Campbell CT, Gulley JL, Oyelaran O, Hodge JW, Schlom J, Gildersleeve JC. Serum antibodies to blood group A predict survival on PROSTVAC-VF. Clin Cancer Res. 2013 Mar 1;19(5):1290-9. doi: 10.1158/1078-0432.CCR-12-2478. Epub 2013 Jan 29. PMID: 23362327; PMCID: PMC3594414.	No	Not a Phase II study
72	Canaz E, Grabowski JP, Richter R, Braicu EI, Chekerov R, Sehouli J. Survival and prognostic factors in patients with recurrent low-grade epithelial ovarian cancer: An analysis of five prospective phase II/III trials of NOGGO metadata base. Gynecol Oncol. 2019 Sep;154(3):539-546. doi: 10.1016/j.ygyno.2019.06.014. Epub 2019 Jun 21. PMID: 31230821.	No	Did not meet the basic inclusion criteria after the title and abstract evaluation
73	Carsten C, Chen P. Curtailed two-stage matched pairs design in double-arm Phase II clinical trials. J Biopharm Stat. 2016;26(5):816-22. doi: 10.1080/10543406.2015.1074921. Epub 2015 Sep 14. PMID: 26368314.	No	Did not meet the basic inclusion criteria after the title and abstract evaluation
74	Cascone T, Xu L, Lin HY, Liu W, Tran HT, Liu Y, Howells K, Haddad V, Hanrahan E, Nilsson MB, Cortez MA, Giri U, Kadara H, Saigal B, Park YY, Peng W, Lee JS, Ryan AJ, Jüergensmeier JM, Herbst RS, Wang J, Langley RR, Wistuba II, Lee JJ, Heymach JV. The HGF/c-MET Pathway Is a Driver and Biomarker of VEGFR- inhibitor Resistance and Vascular Remodeling in Non-Small Cell Lung Cancer. Clin Cancer Res. 2…	No	Did not meet the basic inclusion criteria after the title and abstract evaluation
75	Catalano G, Piperno G, Orecchia R. A phase II trial of induction chemotherapy followed by continuous hyperfractionated accelerated radiotherapy in locally advanced non-small cell lung cancer. Radiother Oncol. 2010 May;95(2):258; author reply 258-9. doi: 10.1016/j.radonc.2010.03.011. Epub 2010 Mar 27. PMID: 20347165.	No	No information on OR, OS, RFS
76	Catenacci DV, Henderson L, Xiao SY, Patel P, Yauch RL, Hegde P, Zha J, Pandita A, Peterson A, Salgia R. Durable complete response of metastatic gastric cancer with anti-Met therapy followed by resistance at recurrence. Cancer Discov. 2011 Dec;1(7):573-9. doi: 10.1158/2159-8290.CD-11-0175. PMID: 22389872; PMCID: PMC3289149.	No	No specific cancer drug tratment
77	Cattell RF, Kang JJ, Ren T, Huang PB, Muttreja A, Dacosta S, Li H, Baer L, Clouston S, Palermo R, Fisher P, Bernstein C, Cohen JA, Duong TQ. MRI Volume Changes of Axillary Lymph Nodes as Predictor of Pathologic Complete Responses to Neoadjuvant Chemotherapy in Breast Cancer. Clin Breast Cancer. 2020 Feb;20(1):68-79.e1. doi: 10.1016/j.clbc.2019.06.006. Epub 2019 Jun 26. PMID: 31327729.	No	Did not meet the basic inclusion criteria after the title and abstract evaluation
78	Ceritinib gains FDA approval for lung cancer. Cancer Discov. 2014 Jul;4(7):753-4. doi: 10.1158/2159-8290.CD-NB2014-074. Epub 2014 May 22. PMID: 25002599.	No	Not a Phase II study
79	Chan JYK, Tsang RK, Holsinger FC, Tong MCF, Ng CWK, Chiu PWY, Ng SSM, Wong EWY. Prospective clinical trial to evaluate safety and feasibility of using a single port flexible robotic system for transoral head and neck surgery. Oral Oncol. 2019 Jul;94:101-105. doi: 10.1016/j.oraloncology.2019.05.018. Epub 2019 May 28. PMID: 31178203.	No	Did not meet the basic inclusion criteria after the title and abstract evaluation
80	Chang MN, Shuster JJ, Hou W. Improved two-stage tests for stratified phase II cancer clinical trials. Stat Med. 2012 Jul 20;31(16):1688-98. doi: 10.1002/sim.5314. Epub 2012 Mar 16. PMID: 22422466; PMCID: PMC3972010.	No	Not a Phase II study
81	Chanplakorn N, Chanplakorn P, Suzuki T, Ono K, Chan MS, Miki Y, Saji S, Ueno T, Toi M, Sasano H. Increased estrogen sulfatase (STS) and 17beta- hydroxysteroid dehydrogenase type 1(17beta-HSD1) following neoadjuvant aromatase inhibitor therapy in breast cancer patients. Breast Cancer Res Treat. 2010 Apr;120(3):639-48. doi: 10.1007/s10549-010-0785-3. Epub 2010 Feb 12. PMID: 20151319.	No	No information on OR, OS, RFS
82	Charette N, Vandeputte C, Ameye L, Bogaert CV, Krygier J, Guiot T, Deleporte A, Delaunoit T, Geboes K, Van Laethem JL, Peeters M, Demolin G, Holbrechts S, Flamen P, Paesmans M, Hendlisz A. Prognostic value of adipose tissue and muscle mass in advanced colorectal cancer: a post hoc analysis of two non-randomized phase II trials. BMC Cancer. 2019 Feb 12;19(1):134. doi: 10.1186/s12885-019-5319-8. PM…	No	Did not meet the basic inclusion criteria after the title and abstract evaluation
83	Chavez-MacGregor M, Unger JM, Moseley A, Ramsey SD, Hershman DL. Survival by Hispanic ethnicity among patients with cancer participating in SWOG clinical trials. Cancer. 2018 Apr 15;124(8):1760-1769. doi: 10.1002/cncr.31241. Epub 2018 Jan 25. PMID: 29370458; PMCID: PMC5963502.	No	Did not meet the basic inclusion criteria after the title and abstract evaluation
84	Chen CM, Chi Y. Curtailed two-stage designs with two dependent binary endpoints. Pharm Stat. 2012 Jan-Feb;11(1):57-62. doi: 10.1002/pst.496. Epub 2011 Dec 8. PMID: 22162348.	No	No specific cancer drug tratment
85	Chen IH, Lai YL, Wu CL, Chang YF, Chu CC, Tsai IF, Sun FJ, Lu YT. Immune impairment in patients with terminal cancers: influence of cancer treatments and cytomegalovirus infection. Cancer Immunol Immunother. 2010 Feb;59(2):323-34. doi: 10.1007/s00262-009-0753-0. PMID: 19685052.	No	No detailed information on patients inclusion parameters, or unsuitable arms
86	Chen L, Grant J, Cheung WY, Kennecke HF. Screening intervention to identify eligible patients and improve accrual to phase II-IV oncology clinical trials. J Oncol Pract. 2013 Jul;9(4):e174-81. doi: 10.1200/JOP.2012.000763. Epub 2013 Mar 5. PMID: 23942936; PMCID: PMC3710186.	No	Not a Phase II study
87	Chen Y, Chen Z, Mori M. A new statistical decision rule for single-arm phase II oncology trials. Stat Methods Med Res. 2016 Feb;25(1):118-32. doi: 10.1177/0962280212442584. Epub 2012 Mar 28. PMID: 22461073.	No	Did not meet the basic inclusion criteria after the title and abstract evaluation
88	Chen Z, Cheng K, Walton Z, Wang Y, Ebi H, Shimamura T, Liu Y, Tupper T, Ouyang J, Li J, Gao P, Woo MS, Xu C, Yanagita M, Altabef A, Wang S, Lee C, Nakada Y, Peña CG, Sun Y, Franchetti Y, Yao C, Saur A, Cameron MD, Nishino M, Hayes DN, Wilkerson MD, Roberts PJ, Lee CB, Bardeesy N, Butaney M, Chirieac LR, Costa DB, Jackman D, Sharpless NE, Castrillon DH, Demetri GD, Jänne PA, Pandolfi PP, Cantley L…	No	Participans under 18 y.o.
89	Cheng HH, Soleau C, Yu EY. Improved disease markers suggest dual response in a patient with metastatic castration resistant prostate cancer and chronic lymphocytic leukemia following active cellular immunotherapy. J Hematol Oncol. 2015 May 14;8:51. doi: 10.1186/s13045-015-0149-x. PMID: 25966929; PMCID: PMC4440265.	No	Did not meet the basic inclusion criteria after the title and abstract evaluation
90	Chimge NO, Baniwal SK, Luo J, Coetzee S, Khalid O, Berman BP, Tripathy D, Ellis MJ, Frenkel B. Opposing effects of Runx2 and estradiol on breast cancer cell proliferation: in vitro identification of reciprocally regulated gene signature related to clinical letrozole responsiveness. Clin Cancer Res. 2012 Feb 1;18(3):901-11. doi: 10.1158/1078-0432.CCR-11-1530. Epub 2011 Dec 6. PMID: 22147940; PMCID…	No	No specific cancer drug tratment
91	Chiu CW, Nozawa H, Hanahan D. Survival benefit with proapoptotic molecular and pathologic responses from dual targeting of mammalian target of rapamycin and epidermal growth factor receptor in a preclinical model of pancreatic neuroendocrine carcinogenesis. J Clin Oncol. 2010 Oct 10;28(29):4425-33. doi: 10.1200/JCO.2010.28.0198. Epub 2010 Sep 7. PMID: 20823411; PMCID: PMC3041788.	No	No information on OR, OS, RFS
92	Chmielecki J, Pietanza MC, Aftab D, Shen R, Zhao Z, Chen X, Hutchinson K, Viale A, Kris MG, Stout T, Miller V, Rizvi N, Pao W. EGFR-mutant lung adenocarcinomas treated first-line with the novel EGFR inhibitor, XL647, can subsequently retain moderate sensitivity to erlotinib. J Thorac Oncol. 2012 Feb;7(2):434-42. doi: 10.1097/JTO.0b013e31823c5aee. PMID: 22173702; PMCID: PMC3261336.	No	No specific cancer drug tratment
93	Choi W, Porten S, Kim S, Willis D, Plimack ER, Hoffman-Censits J, Roth B, Cheng T, Tran M, Lee IL, Melquist J, Bondaruk J, Majewski T, Zhang S, Pretzsch S, Baggerly K, Siefker-Radtke A, Czerniak B, Dinney CP, McConkey DJ. Identification of distinct basal and luminal subtypes of muscle-invasive bladder cancer with different sensitivities to frontline chemotherapy. Cancer Cell. 2014 Feb 10;25(2):15…	No	Not a Phase II study
94	Chow LW, Toi M. The clinical trials of the Organisation for Oncology and Translational Research (OOTR). Int J Biol Markers. 2012 Dec 27;27(4):e353-6. doi: 10.5301/JBM.2012.10371. PMID: 23250776.	No	Not a Phase II study
95	Ciombor KK, Berlin J, Chan E. Aflibercept. Clin Cancer Res. 2013 Apr 15;19(8):1920-5. doi: 10.1158/1078-0432.CCR-12-2911. Epub 2013 Feb 26. PMID: 23444216; PMCID: PMC3710732.	No	Not a Phase II study
96	Clisant S, Clermont A, Adenis A, Penel N. Inflation in the number of eligibility criteria for industry-sponsored phase II cancer clinical trial: illustration over a 20-year period. Contemp Clin Trials. 2012 May;33(3):459. doi: 10.1016/j.cct.2012.02.009. Epub 2012 Feb 16. PMID: 22366776.	No	Did not meet the basic inclusion criteria after the title and abstract evaluation
97	Clyne M. Prostate cancer: who will win the CRPC drug race? Nat Rev Urol. 2011 Nov 10;8(11):588. doi: 10.1038/nrurol.2011.157. PMID: 22072027.	No	No specific cancer drug tratment
98	Colombel M, Heidenreich A, Martínez-Piñeiro L, Babjuk M, Korneyev I, Surcel C, Yakovlev P, Colombo R, Radziszewski P, Witjes F, Schipper R, Mulders P, Witjes WP. Perioperative chemotherapy in muscle-invasive bladder cancer: overview and the unmet clinical need for alternative adjuvant therapy as studied in the MAGNOLIA trial. Eur Urol. 2014 Mar;65(3):509-11. doi: 10.1016/j.eururo.2013.10.056. Epu…	No	Not a Phase II study
99	Colwell J. NCI-MATCH Trial Draws Strong Interest. Cancer Discov. 2016 Apr;6(4):334. doi: 10.1158/2159-8290.CD-NB2016-018. Epub 2016 Feb 19. PMID: 26896095.	No	Did not meet the basic inclusion criteria after the title and abstract evaluation
100	Cooper AB, Slack R, Fogelman D, Holmes HM, Petzel M, Parker N, Balachandran A, Garg N, Ngo-Huang A, Varadhachary G, Evans DB, Lee JE, Aloia T, Conrad C, Vauthey JN, Fleming JB, Katz MH. Characterization of Anthropometric Changes that Occur During Neoadjuvant Therapy for Potentially Resectable Pancreatic Cancer. Ann Surg Oncol. 2015 Jul;22(7):2416-23. doi: 10.1245/s10434-014-4285-2. Epub 2014 Dec …	No	Did not meet the basic inclusion criteria after the title and abstract evaluation
101	Corbacioglu S. Early phase clinical trials in pediatric hematology and oncology. Klin Padiatr. 2012 Apr;224(3):197-200. doi: 10.1055/s-0032-1308986. Epub 2012 Apr 17. PMID: 22511313.	No	No information on OR, OS, RFS
102	Cotterill A, Whitehead J. Bayesian methods for setting sample sizes and choosing allocation ratios in phase II clinical trials with time-to-event endpoints. Stat Med. 2015 May 20;34(11):1889-903. doi: 10.1002/sim.6426. Epub 2015 Jan 26. PMID: 25620687.	No	Did not meet the basic inclusion criteria after the title and abstract evaluation
103	Crabb S, Danson SJ, Catto JWF, McDowell C, Lowder JN, Caddy J, Dunkley D, Rajaram J, Ellis D, Hill S, Hathorn D, Whitehead A, Kalevras M, Huddart R, Griffiths G. SPIRE - combining SGI-110 with cisplatin and gemcitabine chemotherapy for solid malignancies including bladder cancer: study protocol for a phase Ib/randomised IIa open label clinical trial. Trials. 2018 Apr 3;19(1):216. doi: 10.1186/s13…	No	Did not meet the basic inclusion criteria after the title and abstract evaluation
104	Craig BM, Han G, Munkin MK, Fenstermacher D. Simulating the contribution of a biospecimen and clinical data repository in a phase II clinical trial: A value of information analysis. Stat Methods Med Res. 2016 Aug;25(4):1303-12. doi: 10.1177/0962280213480282. Epub 2013 Mar 15. PMID: 23503303; PMCID: PMC3752320.	No	Did not meet the basic inclusion criteria after the title and abstract evaluation
105	Creelan BC, Antonia SJ. The NKG2A immune checkpoint - a new direction in cancer immunotherapy. Nat Rev Clin Oncol. 2019 May;16(5):277-278. doi: 10.1038/s41571-019-0182-8. PMID: 30824813.	No	Did not meet the basic inclusion criteria after the title and abstract evaluation
106	Cunanan KM, Iasonos A, Shen R, Begg CB, Gönen M. An efficient basket trial design. Stat Med. 2017 May 10;36(10):1568-1579. doi: 10.1002/sim.7227. Epub 2017 Jan 18. PMID: 28098411; PMCID: PMC5380524.	No	Did not meet the basic inclusion criteria after the title and abstract evaluation
107	Cunanan KM, Koopmeiners JS. A Bayesian adaptive phase I-II trial design for optimizing the schedule of therapeutic cancer vaccines. Stat Med. 2017 Jan 15;36(1):43-53. doi: 10.1002/sim.7087. Epub 2016 Aug 21. PMID: 27545299.	No	Did not meet the basic inclusion criteria after the title and abstract evaluation
108	da Silveira Fd, Lopes Bde A, da Fonseca CO, Quirico-Santos T, de Palmer Paixão IC, de Amorim LM. Analysis of EGF+61A>G polymorphism and EGF serum levels in Brazilian glioma patients treated with perillyl alcohol-based therapy. J Cancer Res Clin Oncol. 2012 Aug;138(8):1347-54. doi: 10.1007/s00432-012-1203-5. Epub 2012 Apr 6. PMID: 22481252.	No	Not a Phase II study
109	Dabrafenib Active in Rare NSCLC Subtype. Cancer Discov. 2016 Jul;6(7):OF4. doi: 10.1158/2159-8290.CD-NB2016-062. Epub 2016 May 20. PMID: 27207893.	No	Did not meet the basic inclusion criteria after the title and abstract evaluation
110	Damodaran S, Bellavia T, Sait SN, Wang ES, Wetzler M, Khushalani NI. Acute myeloid leukemia secondary to oxaliplatin treatment for esophageal cancer. Clin Colorectal Cancer. 2012 Jun;11(2):151-4. doi: 10.1016/j.clcc.2011.09.002. Epub 2011 Dec 1. PMID: 22133502.	No	Not a Phase II study
111	Das M. Brigatinib effective in ALK-positive non-small-cell lung cancer. Lancet Oncol. 2017 Jun;18(6):e310. doi: 10.1016/S1470-2045(17)30342-X. Epub 2017 May 11. PMID: 28506557.	No	Did not meet the basic inclusion criteria after the title and abstract evaluation
112	Das M. Cabozantinib improves clinical outcomes in renal cancer. Lancet Oncol. 2017 Jan;18(1):e2. doi: 10.1016/S1470-2045(16)30620-9. Epub 2016 Nov 25. PMID: 27890466.	No	Did not meet the basic inclusion criteria after the title and abstract evaluation
113	Das M. Cetuximab chemoradiotherapy in HIV-associated anal cancer. Lancet Oncol. 2017 Feb;18(2):e67. doi: 10.1016/S1470-2045(16)30681-7. Epub 2016 Dec 23. PMID: 28017664.	No	Did not meet the basic inclusion criteria after the title and abstract evaluation
114	Das M. Individualised adaptive radiotherapy in liver cancer. Lancet Oncol. 2017 Sep;18(9):e520. doi: 10.1016/S1470-2045(17)30626-5. Epub 2017 Aug 17. PMID: 28826591.	No	Did not meet the basic inclusion criteria after the title and abstract evaluation
115	Das M. Labetuzumab govitecan in metastatic colorectal cancer. Lancet Oncol. 2017 Oct;18(10):e563. doi: 10.1016/S1470-2045(17)30664-2. Epub 2017 Aug 24. PMID: 28844817.	No	Did not meet the basic inclusion criteria after the title and abstract evaluation
116	Das M. Many FDA-approved cancer drugs might lack clinical benefit. Lancet Oncol. 2018 Feb;19(2):e82. doi: 10.1016/S1470-2045(17)30954-3. Epub 2017 Dec 21. PMID: 29276024.	No	Did not meet the basic inclusion criteria after the title and abstract evaluation
117	Das M. Neoadjuvant chemotherapy: survival benefit in gastric cancer. Lancet Oncol. 2017 Jun;18(6):e307. doi: 10.1016/S1470-2045(17)30321-2. Epub 2017 May 5. PMID: 28483410.	No	Did not meet the basic inclusion criteria after the title and abstract evaluation
118	Das M. Refametinib in RAS-mutated hepatocellular cancer. Lancet Oncol. 2018 Aug;19(8):e389. doi: 10.1016/S1470-2045(18)30505-9. Epub 2018 Jul 5. PMID: 29983345.	No	Did not meet the basic inclusion criteria after the title and abstract evaluation
119	Das M. TACE plus external beam radiotherapy in liver cancer. Lancet Oncol. 2018 May;19(5):e231. doi: 10.1016/S1470-2045(18)30218-3. Epub 2018 Mar 23. PMID: 29576417.	No	Did not meet the basic inclusion criteria after the title and abstract evaluation
120	Dave B, Migliaccio I, Gutierrez MC, Wu MF, Chamness GC, Wong H, Narasanna A, Chakrabarty A, Hilsenbeck SG, Huang J, Rimawi M, Schiff R, Arteaga C, Osborne CK, Chang JC. Loss of phosphatase and tensin homolog or phosphoinositol-3 kinase activation and response to trastuzumab or lapatinib in human epidermal growth factor receptor 2-overexpressing locally advanced breast cancers. J Clin Oncol. 2011 …	No	No information on OR, OS, RFS
121	Davids MS, Hallek M, Wierda W, Roberts AW, Stilgenbauer S, Jones JA, Gerecitano JF, Kim SY, Potluri J, Busman T, Best A, Verdugo ME, Cerri E, Desai M, Hillmen P, Seymour JF. Comprehensive Safety Analysis of Venetoclax Monotherapy for Patients with Relapsed/Refractory Chronic Lymphocytic Leukemia. Clin Cancer Res. 2018 Sep 15;24(18):4371-4379. doi: 10.1158/1078-0432.CCR-17-3761. Epub 2018 Jun 12. …	No	Did not meet the basic inclusion criteria after the title and abstract evaluation
122	Day RS. Failsafe automation of Phase II clinical trial interim monitoring for stopping rules. Clin Trials. 2010 Feb;7(1):78-84. doi: 10.1177/1740774509355653. PMID: 20156959.	No	No detailed information on patients inclusion parameters, or unsuitable arms
123	Dayyani F, Varkaris A, Araujo JC, Song JH, Chatterji T, Trudel GC, Logothetis CJ, Gallick GE. Increased serum insulin-like growth factor-1 levels are associated with prolonged response to dasatinib-based regimens in metastatic prostate cancer. Prostate. 2013 Jun;73(9):979-85. doi: 10.1002/pros.22645. Epub 2013 Jan 31. PMID: 23371521; PMCID: PMC4013833.	No	Not a Phase II study
124	de Almeida JR, Noel CW, Veigas M, Martino R, Chepeha DB, Bratman SV, Goldstein DP, Hansen AR, Yu E, Metser U, Weinreb I, Perez-Ordonez B, Xu W, Kim J. Finding/identifying primaries with neck disease (FIND) clinical trial protocol: a study integrating transoral robotic surgery, histopathological localisation and tailored deintensification of radiotherapy for unknown primary and small oropharyngeal…	No	Did not meet the basic inclusion criteria after the title and abstract evaluation
125	de Rooij T, van Hilst J, Bosscha K, Dijkgraaf MG, Gerhards MF, Groot Koerkamp B, Hagendoorn J, de Hingh IH, Karsten TM, Lips DJ, Luyer MD, Molenaar IQ, van Santvoort HC, Tran TCK, Busch OR, Festen S, Besselink MG; Dutch Pancreatic Cancer Group. Minimally invasive versus open pancreatoduodenectomy (LEOPARD-2): study protocol for a randomized controlled trial. Trials. 2018 Jan 3;19(1):1. doi: 10.11…	No	Did not meet the basic inclusion criteria after the title and abstract evaluation
126	De Wolf K, Kruse V, Sundahl N, van Gele M, Chevolet I, Speeckaert R, Brochez L, Ost P. A phase II trial of stereotactic body radiotherapy with concurrent anti-PD1 treatment in metastatic melanoma: evaluation of clinical and immunologic response. J Transl Med. 2017 Jan 31;15(1):21. doi: 10.1186/s12967-017-1123-x. PMID: 28137295; PMCID: PMC5282822.	No	Did not meet the basic inclusion criteria after the title and abstract evaluation
127	Dejardin D, Lesaffre E, Verbeke G. Joint modeling of progression-free survival and death in advanced cancer clinical trials. Stat Med. 2010 Jul 20;29(16):1724-34. doi: 10.1002/sim.3918. PMID: 20572123.	No	No information on OR, OS, RFS
128	Dello Russo C, Cappoli N, Pilunni D, Navarra P. Local Investigators Significantly Overestimate Overall Response Rates Compared to Blinded Independent Central Reviews in Phase 2 Oncology Trials. J Clin Pharmacol. 2021 Jun;61(6):810-819. doi: 10.1002/jcph.1790. Epub 2020 Dec 15. PMID: 33244770.	No	Did not meet the basic inclusion criteria after the title and abstract evaluation
129	Denis-Bacelar AM, Chittenden SJ, Dearnaley DP, Divoli A, O'Sullivan JM, McCready VR, Johnson B, Du Y, Flux GD. Phase I/II trials of <sup>186</sup>Re- HEDP in metastatic castration-resistant prostate cancer: post-hoc analysis of the impact of administered activity and dosimetry on survival. Eur J Nucl Med Mol Imaging. 2017 Apr;44(4):620-629. doi: 10.1007/s00259-016-3543-x. Epub 2016 Oct 21. PMID: …	No	Did not meet the basic inclusion criteria after the title and abstract evaluation
130	Denis-Bacelar AM, Chittenden SJ, McCready VR, Divoli A, Dearnaley DP, O'Sullivan JM, Johnson B, Flux GD. Bone lesion absorbed dose profiles in patients with metastatic prostate cancer treated with molecular radiotherapy. Br J Radiol. 2018 Apr;91(1084):20170795. doi: 10.1259/bjr.20170795. Epub 2018 Feb 5. PMID: 29293372; PMCID: PMC5966004.	No	Did not meet the basic inclusion criteria after the title and abstract evaluation
131	DeVeaux M, Kane M, Wei W, Zelterman D. A two-stage phase II clinical trial design with nested criteria for early stopping and efficacy. Pharm Stat. 2019 Nov;18(6):700-713. doi: 10.1002/pst.1965. Epub 2019 Sep 10. PMID: 31507079; PMCID: PMC6996237.	No	Did not meet the basic inclusion criteria after the title and abstract evaluation
132	Dew A, Khan S, Babinski C, Michel N, Heffernan M, Stephan S, Jordan N, Jovanovic B, Carney P, Bergan R. Recruitment strategy cost and impact on minority accrual to a breast cancer prevention trial. Clin Trials. 2013 Apr;10(2):292-9. doi: 10.1177/1740774512471452. Epub 2013 Jan 15. PMID: 23321266.	No	Not a Phase II study
133	Dikken JL, Jansen EP, Cats A, Bakker B, Hartgrink HH, Kranenbarg EM, Boot H, Putter H, Peeters KC, van de Velde CJ, Verheij M. Impact of the extent of surgery and postoperative chemoradiotherapy on recurrence patterns in gastric cancer. J Clin Oncol. 2010 May 10;28(14):2430-6. doi: 10.1200/JCO.2009.26.9654. Epub 2010 Apr 5. PMID: 20368551.	No	No information on OR, OS, RFS
134	Dillman RO. Cancer vaccines: can they improve survival? Cancer Biother Radiopharm. 2015 May;30(4):147-51. doi: 10.1089/cbr.2014.1805. Epub 2015 Mar 6. PMID: 25747158.	No	Did not meet the basic inclusion criteria after the title and abstract evaluation
135	DiMasi JA, Hermann JC, Twyman K, Kondru RK, Stergiopoulos S, Getz KA, Rackoff W. A Tool for Predicting Regulatory Approval After Phase II Testing of New Oncology Compounds. Clin Pharmacol Ther. 2015 Nov;98(5):506-13. doi: 10.1002/cpt.194. Epub 2015 Sep 24. PMID: 26239772.	No	Did not meet the basic inclusion criteria after the title and abstract evaluation
136	Dinney CP, Greenberg RE, Steinberg GD. Intravesical valrubicin in patients with bladder carcinoma in situ and contraindication to or failure after bacillus Calmette-Guérin. Urol Oncol. 2013 Nov;31(8):1635-42. doi: 10.1016/j.urolonc.2012.04.010. Epub 2012 May 9. PMID: 22575238.	No	Not a Phase II study
137	Dirix L, Triebel F. AIPAC: a Phase IIb study of eftilagimod alpha (IMP321 or LAG-3Ig) added to weekly paclitaxel in patients with metastatic breast cancer. Future Oncol. 2019 Jun;15(17):1963-1973. doi: 10.2217/fon-2018-0807. Epub 2019 Apr 12. PMID: 30977393.	No	Did not meet the basic inclusion criteria after the title and abstract evaluation
138	Dockery LE, Tew WP, Ding K, Moore KN. Tolerance and toxicity of the PARP inhibitor olaparib in older women with epithelial ovarian cancer. Gynecol Oncol. 2017 Dec;147(3):509-513. doi: 10.1016/j.ygyno.2017.10.007. Epub 2017 Oct 14. PMID: 29037805.	No	Did not meet the basic inclusion criteria after the title and abstract evaluation
139	Doebele RC, Drilon A, Paz-Ares L, Siena S, Shaw AT, Farago AF, Blakely CM, Seto T, Cho BC, Tosi D, Besse B, Chawla SP, Bazhenova L, Krauss JC, Chae YK, Barve M, Garrido-Laguna I, Liu SV, Conkling P, John T, Fakih M, Sigal D, Loong HH, Buchschacher GL Jr, Garrido P, Nieva J, Steuer C, Overbeck TR, Bowles DW, Fox E, Riehl T, Chow-Maneval E, Simmons B, Cui N, Johnson A, Eng S, Wilson TR, Demetri GD;…	No	Did not meet the basic inclusion criteria after the title and abstract evaluation
140	Dohi S, Ohno S, Ohno Y, Takakura M, Kyo S, Soma G, Sugiyama H, Inoue M. WT1 peptide vaccine stabilized intractable ovarian cancer patient for one year: a case report. Anticancer Res. 2011 Jul;31(7):2441-5. PMID: 21873157.	No	No information on OR, OS, RFS
141	Doll CM, Winter K, Gaffney DK, Ryu JK, Jhingran A, Dicker AP, Weidhaas JB, Miller BE, Magliocco AM. COX-2 expression and survival in patients with locally advanced cervical cancer treated with chemoradiotherapy and celecoxib: a quantitative immunohistochemical analysis of RTOG C0128. Int J Gynecol Cancer. 2013 Jan;23(1):176-83. doi: 10.1097/IGC.0b013e3182791efc. PMID: 23221733; PMCID: PMC4665619.	No	Not a Phase II study
142	Dong X, Javle M, Hess KR, Shroff R, Abbruzzese JL, Li D. Insulin-like growth factor axis gene polymorphisms and clinical outcomes in pancreatic cancer. Gastroenterology. 2010 Aug;139(2):464-73, 473.e1-3. doi: 10.1053/j.gastro.2010.04.042. Epub 2010 Apr 21. PMID: 20416304; PMCID: PMC2910789.	No	No information on OR, OS, RFS
143	Dorjgochoo T, Delahanty R, Lu W, Long J, Cai Q, Zheng Y, Gu K, Gao YT, Zheng W, Shu XO. Common genetic variants in the vitamin D pathway including genome-wide associated variants are not associated with breast cancer risk among Chinese women. Cancer Epidemiol Biomarkers Prev. 2011 Oct;20(10):2313-6. doi: 10.1158/1055-9965.EPI-11-0704. Epub 2011 Aug 9. PMID: 21828234; PMCID: PMC3189282.	No	No information on OR, OS, RFS
144	Doroshow DB, Doroshow JH. From the Broad Phase II Trial to Precision Oncology: A Perspective on the Origins of Basket and Umbrella Clinical Trial Designs in Cancer Drug Development. Cancer J. 2019 Jul/Aug;25(4):245-253. doi: 10.1097/PPO.0000000000000386. PMID: 31335388; PMCID: PMC6658138.	No	Did not meet the basic inclusion criteria after the title and abstract evaluation
145	Dourthe MÉ, Yakouben K, Chaillou D, Lesprit E, Dalle JH, Baruchel A. CAR-T cells : indications actuelles en pédiatrie et perspectives de développement. Bull Cancer. 2018 Dec;105 Suppl 2:S147-S157. French. doi: 10.1016/S0007-4551(19)30045-1. PMID: 30686353.	No	Did not meet the basic inclusion criteria after the title and abstract evaluation
146	Dranoff G. Tailor-made renal cell carcinoma vaccines. Cancer Cell. 2012 Sep 11;22(3):287-9. doi: 10.1016/j.ccr.2012.08.021. PMID: 22975372.	No	Not a Phase II study
147	Drilon A, Siena S, Dziadziuszko R, Barlesi F, Krebs MG, Shaw AT, de Braud F, Rolfo C, Ahn MJ, Wolf J, Seto T, Cho BC, Patel MR, Chiu CH, John T, Goto K, Karapetis CS, Arkenau HT, Kim SW, Ohe Y, Li YC, Chae YK, Chung CH, Otterson GA, Murakami H, Lin CC, Tan DSW, Prenen H, Riehl T, Chow-Maneval E, Simmons B, Cui N, Johnson A, Eng S, Wilson TR, Doebele RC; trial investigators. Entrectinib in ROS1 fu…	No	Did not meet the basic inclusion criteria after the title and abstract evaluation
148	Drilon A, Somwar R, Wagner JP, Vellore NA, Eide CA, Zabriskie MS, Arcila ME, Hechtman JF, Wang L, Smith RS, Kris MG, Riely GJ, Druker BJ, O'Hare T, Ladanyi M, Davare MA. A Novel Crizotinib-Resistant Solvent-Front Mutation Responsive to Cabozantinib Therapy in a Patient with ROS1-Rearranged Lung Cancer. Clin Cancer Res. 2016 May 15;22(10):2351-8. doi: 10.1158/1078-0432.CCR-15-2013. Epub 2015 Dec 1…	No	Did not meet the basic inclusion criteria after the title and abstract evaluation
149	Drug Combo Beats Vemurafenib Alone for Colorectal Cancer. Cancer Discov. 2017 Mar;7(3):242. doi: 10.1158/2159-8290.CD-NB2017-013. Epub 2017 Feb 2. PMID: 28153858.	No	Did not meet the basic inclusion criteria after the title and abstract evaluation
150	Drug combo may be effective in ovarian cancer. Cancer Discov. 2014 Aug;4(8):OF8. doi: 10.1158/2159-8290.CD-NB2014-089. Epub 2014 Jun 5. PMID: 25092763.	No	Not a Phase II study
151	Drygin D, Ho CB, Omori M, Bliesath J, Proffitt C, Rice R, Siddiqui-Jain A, O'Brien S, Padgett C, Lim JK, Anderes K, Rice WG, Ryckman D. Protein kinase CK2 modulates IL-6 expression in inflammatory breast cancer. Biochem Biophys Res Commun. 2011 Nov 11;415(1):163-7. doi: 10.1016/j.bbrc.2011.10.046. Epub 2011 Oct 18. PMID: 22027148.	No	No specific cancer drug tratment
152	Duffaud F, Sleijfer S, Litière S, Ray-Coquard I, Le Cesne A, Papai Z, Judson I, Schöffski P, Chawla SP, Dewji R, Marreaud S, Verweij J, van der Graaf WT. Hypertension (HTN) as a potential biomarker of efficacy in pazopanib-treated patients with advanced non-adipocytic soft tissue sarcoma. A retrospective study based on European Organisation for Research and Treatment of Cancer (EORTC) 62043 and 6…	No	Participans under 18 y.o.
153	Durando X, Dalenc F, Abrial C, Mouret-Reynier MA, Herviou P, Kwiatkowski F, Chollet P, Roche H, Thivat E. Neurotoxicity as a prognostic factor in patients with metastatic breast cancer treated with ixabepilone as a first-line therapy. Oncology. 2015;88(3):180-8. doi: 10.1159/000367808. Epub 2014 Nov 27. PMID: 25472499.	No	Did not meet the basic inclusion criteria after the title and abstract evaluation
154	Durier C, Desaint C, Lelièvre JD, Silbermann B, Pialoux G, Cuzin L, Bonnet B, Poizot-Martin I, Bouakane A, Paul C, Grabar S, Spire B, Meyer L, Launay O; ANRS/VRI COHVAC Study Group. Long-term safety and vaccine-induced seropositivity in healthy volunteers from HIV vaccine trials. AIDS. 2019 Nov 1;33(13):2061-2071. doi: 10.1097/QAD.0000000000002310. PMID: 31306171.	No	Did not meet the basic inclusion criteria after the title and abstract evaluation
155	Dutta SW, Mehaffey JH, Sanders JC, Meneveau MO, Lattimore C, Libby B, Brenin DR, Schroen AT, Janowski EM, Lynch C, Lash DJ, Showalter TN, Showalter SL. Implementation of an HDR brachytherapy-based breast IORT program: Initial experiences. Brachytherapy. 2019 May-Jun;18(3):285-291. doi: 10.1016/j.brachy.2019.02.005. Epub 2019 Mar 4. PMID: 30846329.	No	Did not meet the basic inclusion criteria after the title and abstract evaluation
156	Dutton P, Holmes J. Single arm two-stage studies: Improved designs for molecularly targeted agents. Pharm Stat. 2018 Nov;17(6):761-769. doi: 10.1002/pst.1896. Epub 2018 Aug 15. PMID: 30112838.	No	Did not meet the basic inclusion criteria after the title and abstract evaluation
157	Dutton P, Love SB, Billingham L, Hassan AB. Analysis of phase II methodologies for single-arm clinical trials with multiple endpoints in rare cancers: An example in Ewing's sarcoma. Stat Methods Med Res. 2018 May;27(5):1451-1463. doi: 10.1177/0962280216662070. Epub 2016 Sep 1. PMID: 27587590; PMCID: PMC5863794.	No	Participans under 18 y.o.
158	Earl H, Molica S, Rutkowski P. Spotlight on landmark oncology trials: the latest evidence and novel trial designs. BMC Med. 2017 Jun 2;15(1):111. doi: 10.1186/s12916-017-0884-7. PMID: 28571584; PMCID: PMC5454584.	No	Did not meet the basic inclusion criteria after the title and abstract evaluation
159	Edgell T, Martin-Roussety G, Barker G, Autelitano DJ, Allen D, Grant P, Rice GE. Phase II biomarker trial of a multimarker diagnostic for ovarian cancer. J Cancer Res Clin Oncol. 2010 Jul;136(7):1079-88. doi: 10.1007/s00432-009-0755-5. Epub 2010 Jan 16. PMID: 20082099; PMCID: PMC2874491.	No	No information on OR, OS, RFS
160	Eisenhauer EA. Optimal assessment of response in ovarian cancer. Ann Oncol. 2011 Dec;22 Suppl 8:viii49-viii51. doi: 10.1093/annonc/mdr467. PMID: 22180400.	No	No specific cancer drug tratment
161	Ellis MJ, Lin L, Crowder R, Tao Y, Hoog J, Snider J, Davies S, DeSchryver K, Evans DB, Steinseifer J, Bandaru R, Liu W, Gardner H, Semiglazov V, Watson M, Hunt K, Olson J, Baselga J. Phosphatidyl-inositol-3-kinase alpha catalytic subunit mutation and response to neoadjuvant endocrine therapy for estrogen receptor positive breast cancer. Breast Cancer Res Treat. 2010 Jan;119(2):379-90. doi: 10.100…	No	No detailed information on patients inclusion parameters, or unsuitable arms
162	Ellison G, Donald E, McWalter G, Knight L, Fletcher L, Sherwood J, Cantarini M, Orr M, Speake G. A comparison of ARMS and DNA sequencing for mutation analysis in clinical biopsy samples. J Exp Clin Cancer Res. 2010 Oct 6;29(1):132. doi: 10.1186/1756-9966-29-132. PMID: 20925915; PMCID: PMC2988723.	No	No information on OR, OS, RFS
163	Embleton-Thirsk A, Deane E, Townsend S, Farrelly L, Popoola B, Parker J, Rustin G, Sydes M, Parmar M, Ledermann J, Kaplan R. Impact of retrospective data verification to prepare the ICON6 trial for use in a marketing authorization application. Clin Trials. 2019 Oct;16(5):502-511. doi: 10.1177/1740774519862528. Epub 2019 Jul 26. PMID: 31347385; PMCID: PMC6801797.	No	Did not meet the basic inclusion criteria after the title and abstract evaluation
164	Engellau J, Seeger L, Grimer R, Henshaw R, Gelderblom H, Choy E, Chawla S, Reichardt P, O'Neal M, Feng A, Jacobs I, Roberts ZJ, Braun A, Bach BA. Assessment of denosumab treatment effects and imaging response in patients with giant cell tumor of bone. World J Surg Oncol. 2018 Sep 19;16(1):191. doi: 10.1186/s12957-018-1478-3. PMID: 30231890; PMCID: PMC6146657.	No	Did not meet the basic inclusion criteria after the title and abstract evaluation
165	Engineer R, Wadasadawala T, Mehta S, Mahantshetty U, Purandare N, Rangarajan V, Kishore Shrivastava S. Chemoradiation for unresectable gall bladder cancer: time to review historic nihilism? J Gastrointest Cancer. 2011 Dec;42(4):222-7. doi: 10.1007/s12029-010-9179-3. PMID: 20803101.	No	No specific cancer drug tratment
166	Englert S, Kieser M. Methods for proper handling of overrunning and underrunning in phase II designs for oncology trials. Stat Med. 2015 Jun 15;34(13):2128-37. doi: 10.1002/sim.6479. Epub 2015 Mar 17. PMID: 25781860.	No	Did not meet the basic inclusion criteria after the title and abstract evaluation
167	Englert S, Kieser M. Optimal adaptive two-stage designs for phase II cancer clinical trials. Biom J. 2013 Nov;55(6):955-68. doi: 10.1002/bimj.201200220. Epub 2013 Jul 19. PMID: 23868324.	No	Not a Phase II study
168	Enzalutamide before chemotherapy prolongs survival. Cancer Discov. 2014 Jul;4(7):OF5. doi: 10.1158/2159-8290.CD-NB2014-066. Epub 2014 May 1. PMID: 25002634.	No	Not a Phase II study
169	Evaluating an ER Degrader for Breast Cancer. Cancer Discov. 2015 Jul;5(7):OF15. doi: 10.1158/2159-8290.CD-NB2015-068. Epub 2015 May 8. PMID: 25956960.	No	Did not meet the basic inclusion criteria after the title and abstract evaluation
170	Experimental therapy for neurofibromatosis I shows promise: cancer drug shrinks some plexiform neuromas. Am J Med Genet A. 2013 Feb;161A(2):viii-ix. doi: 10.1002/ajmg.a.35856. PMID: 23348988.	No	Not a Phase II study
171	Fagotti A, Petrillo M, Costantini B, Fanfani F, Gallotta V, Chiantera V, Turco LC, Bottoni C, Scambia G. Minimally invasive secondary cytoreduction plus HIPEC for recurrent ovarian cancer: a case series. Gynecol Oncol. 2014 Feb;132(2):303-6. doi: 10.1016/j.ygyno.2013.12.028. Epub 2013 Dec 27. PMID: 24378877.	No	Not a Phase II study
172	Fang J, Rhyasen G, Bolanos L, Rasch C, Varney M, Wunderlich M, Goyama S, Jansen G, Cloos J, Rigolino C, Cortelezzi A, Mulloy JC, Oliva EN, Cuzzola M, Starczynowski DT. Cytotoxic effects of bortezomib in myelodysplastic syndrome/acute myeloid leukemia depend on autophagy-mediated lysosomal degradation of TRAF6 and repression of PSMA1. Blood. 2012 Jul 26;120(4):858-67. doi: 10.1182/blood-2012-02-40…	No	Not a Phase II study
173	FDA Approves Drug Combo for Kidney Cancer. Cancer Discov. 2016 Jul;6(7):687-8. doi: 10.1158/2159-8290.CD-NB2016-067. Epub 2016 Jun 7. PMID: 27267515.	No	Did not meet the basic inclusion criteria after the title and abstract evaluation
174	Fecher LA. Systemic therapy for inoperable and metastatic basal cell cancer. Curr Treat Options Oncol. 2013 Jun;14(2):237-48. doi: 10.1007/s11864-013-0233-9. PMID: 23558911.	No	Not a Phase II study
175	Feldman DR, Patil S, Trinos MJ, Carousso M, Ginsberg MS, Sheinfeld J, Bajorin DF, Bosl GJ, Motzer RJ. Progression-free and overall survival in patients with relapsed/refractory germ cell tumors treated with single-agent chemotherapy: endpoints for clinical trial design. Cancer. 2012 Feb 15;118(4):981-6. doi: 10.1002/cncr.26375. Epub 2011 Jul 26. PMID: 21792865.	No	No specific cancer drug tratment
176	Felip I, Moiola CP, Megino-Luque C, Lopez-Gil C, Cabrera S, Solé-Sánchez S, Muñoz-Guardiola P, Megias-Roda E, Pérez-Montoyo H, Alfon J, Yeste-Velasco M, Santacana M, Dolcet X, Reques A, Oaknin A, Rodríguez-Freixinos V, Lizcano JM, Domènech C, Gil-Moreno A, Matias-Guiu X, Colas E, Eritja N. Therapeutic potential of the new TRIB3-mediated cell autophagy anticancer drug ABTL0812 in endometrial cance…	No	Did not meet the basic inclusion criteria after the title and abstract evaluation
177	Feliu J, Salud A, Safont MJ, García-Girón C, Aparicio J, Losa F, Bosch C, Escudero P, Casado E, Jorge M, Bohn U, Pérez-Carrión R, Carmona A, Custodio AB, Maurel J. Correlation of hypertension and proteinuria with outcome in elderly bevacizumab-treated patients with metastatic colorectal cancer. PLoS One. 2015 Jan 20;10(1):e0116527. doi: 10.1371/journal.pone.0116527. PMID: 25602286; PMCID: PMC4300…	No	Did not meet the basic inclusion criteria after the title and abstract evaluation
178	Fernandez-Rozadilla C, Cazier JB, Moreno V, Crous-Bou M, Guinó E, Durán G, Lamas MJ, López R, Candamio S, Gallardo E, Paré L, Baiget M, Páez D, López- Fernández LA, Cortejoso L, García MI, Bujanda L, González D, Gonzalo V, Rodrigo L, Reñé JM, Jover R, Brea-Fernández A, Andreu M, Bessa X, Llor X, Xicola R, Palles C, Tomlinson I, Castellví-Bel S, Castells A, Ruiz-Ponte C, Carracedo A; EPICOLON Cons…	No	Not a Phase II study
179	Filion M, Forget G, Brochu O, Provencher L, Desbiens C, Doyle C, Poirier B, DuRocher M, Camden S, Lemieux J. Eligibility criteria in randomized phase II and III adjuvant and neoadjuvant breast cancer trials: not a significant barrier to enrollment. Clin Trials. 2012 Oct;9(5):652-9. doi: 10.1177/1740774512456453. PMID: 23060323.	No	Not a Phase II study
180	Fisher JA, Cottingham MD, Kalbaugh CA. Peering into the pharmaceutical "pipeline": investigational drugs, clinical trials, and industry priorities. Soc Sci Med. 2015 Apr;131:322-30. doi: 10.1016/j.socscimed.2014.08.023. Epub 2014 Aug 19. PMID: 25159693; PMCID: PMC4334744.	No	Did not meet the basic inclusion criteria after the title and abstract evaluation
181	Flippot R, Vignot S. Quel avenir pour le ciblage de la voie FGF/FGFR dans le cancer de l'endomètre ? [FGF/FGFR blockade: New insights in endometrial cancer]. Bull Cancer. 2015 Dec;102(12):964-5. French. doi: 10.1016/j.bulcan.2015.10.003. Epub 2015 Nov 23. PMID: 26617116.	No	Did not meet the basic inclusion criteria after the title and abstract evaluation
182	Foster NR, Renfro LA, Schild SE, Redman MW, Wang XF, Dahlberg SE, Ding K, Bradbury PA, Ramalingam SS, Gandara DR, Shibata T, Saijo N, Vokes EE, Adjei AA, Mandrekar SJ. Multitrial Evaluation of Progression-Free Survival as a Surrogate End Point for Overall Survival in First-Line Extensive-Stage Small-Cell Lung Cancer. J Thorac Oncol. 2015 Jul;10(7):1099-106. doi: 10.1097/JTO.0000000000000548. PMID…	No	Did not meet the basic inclusion criteria after the title and abstract evaluation
183	Frank SJ, Blanchard P, Lee JJ, Sturgis EM, Kies MS, Machtay M, Vikram B, Garden AS, Rosenthal DI, Gunn GB, Fuller CD, Hutcheson K, Lai S, Busse PM, Lee NY, Lin A, Foote RL. Comparing Intensity-Modulated Proton Therapy With Intensity-Modulated Photon Therapy for Oropharyngeal Cancer: The Journey From Clinical Trial Concept to Activation. Semin Radiat Oncol. 2018 Apr;28(2):108-113. doi: 10.1016/j.s…	No	Did not meet the basic inclusion criteria after the title and abstract evaluation
184	Fraum TJ, Kreisl TN, Sul J, Fine HA, Iwamoto FM. Ischemic stroke and intracranial hemorrhage in glioma patients on antiangiogenic therapy. J Neurooncol. 2011 Nov;105(2):281-9. doi: 10.1007/s11060-011-0579-4. Epub 2011 Apr 27. PMID: 21603965; PMCID: PMC3168718.	No	No specific cancer drug tratment
185	Freeman GA, Kimmelman J, Dancey J, Monzon JG. Reporting practices of pharmacodynamic studies involving invasive research procedures in cancer trials. Br J Cancer. 2013 Aug 20;109(4):897-908. doi: 10.1038/bjc.2013.417. Epub 2013 Jul 25. PMID: 23887602; PMCID: PMC3749582.	No	Not a Phase II study
186	Freidlin B, Korn EL. Borrowing information across subgroups in phase II trials: is it useful? Clin Cancer Res. 2013 Mar 15;19(6):1326-34. doi: 10.1158/1078-0432.CCR-12-1223. Epub 2013 Jan 9. PMID: 23303215.	No	Not a Phase II study
187	Freiwald M, Schmid U, Fleury A, Wind S, Stopfer P, Staab A. Population pharmacokinetics of afatinib, an irreversible ErbB family blocker, in patients with various solid tumors. Cancer Chemother Pharmacol. 2014 Apr;73(4):759-70. doi: 10.1007/s00280-014-2403-2. Epub 2014 Feb 13. PMID: 24522402.	No	Not a Phase II study
188	Friedman CF, Clark V, Raikhel AV, Barz T, Shoushtari AN, Momtaz P, Callahan MK, Wolchok JD, Chapman PB, Hellmann MD, Postow MA. Thinking Critically About Classifying Adverse Events: Incidence of Pancreatitis in Patients Treated With Nivolumab + Ipilimumab. J Natl Cancer Inst. 2016 Dec 31;109(4):djw260. doi: 10.1093/jnci/djw260. PMID: 28040701; PMCID: PMC5441295.	No	Did not meet the basic inclusion criteria after the title and abstract evaluation
189	Fujiwara K, Aotani E, Hamano T, Nagao S, Yoshikawa H, Sugiyama T, Kigawa J, Aoki D, Katsumata N, Takeuchi M, Suzuki M. A randomized Phase II/III trial of 3 weekly intraperitoneal versus intravenous carboplatin in combination with intravenous weekly dose-dense paclitaxel for newly diagnosed ovarian, fallopian tube and primary peritoneal cancer. Jpn J Clin Oncol. 2011 Feb;41(2):278-82. doi: 10.1093…	No	No information on OR, OS, RFS
190	Galsky MD, Hendricks R, Svatek R, Bangs R, Hoffman-Censits J, Clement J, Dreicer R, Guancial E, Hahn N, Lerner SP, O'Donnell PH, Quale DZ, Siefker-Radtke A, Shipley W, Sonpavde G, Vaena D, Vinson J, Rosenberg J. Critical analysis of contemporary clinical research in muscle-invasive and metastatic urothelial cancer: a report from the Bladder Cancer Advocacy Network Clinical Trials Working Group. C…	No	Not a Phase II study
191	Galsky MD, Krege S, Lin CC, Hahn N, Ecke T, Moshier E, Sonpavde G, Godbold J, Oh WK, Bamias A. Relationship between 6- and 9-month progression-free survival and overall survival in patients with metastatic urothelial cancer treated with first-line cisplatin-based chemotherapy. Cancer. 2013 Aug 15;119(16):3020-6. doi: 10.1002/cncr.28145. Epub 2013 May 29. PMID: 23720197.	No	Not a Phase II study
192	Galsky MD, Moshier E, Krege S, Lin CC, Hahn N, Ecke T, Sonpavde G, Godbold J, Oh WK, Bamias A. Nomogram for predicting survival in patients with unresectable and/or metastatic urothelial cancer who are treated with cisplatin- based chemotherapy. Cancer. 2013 Aug 15;119(16):3012-9. doi: 10.1002/cncr.28146. Epub 2013 May 29. PMID: 23720216.	No	Not a Phase II study
193	Galsky MD, Moshier E, Krege S, Lin CC, Hahn N, Ecke T, Sonpavde G, Pond G, Godbold J, Oh WK, Bamias A. Posttreatment prognostic nomogram for patients with metastatic urothelial cancer completing first-line cisplatin-based chemotherapy. Urol Oncol. 2014 Jan;32(1):48.e1-8. doi: 10.1016/j.urolonc.2013.07.001. Epub 2013 Sep 18. PMID: 24055428.	No	Not a Phase II study
194	Galsky MD, Xie W, Nakabayashi M, Ross RW, Fennessy FM, Tempany CM, Choueiri TK, Khine K, Kantoff PW, Taplin ME, Oh WK. Analysis of the correlation between endorectal MRI response to neoadjuvant chemotherapy and biochemical recurrence in patients with high-risk localized prostate cancer. Prostate Cancer Prostatic Dis. 2013 Sep;16(3):266-70. doi: 10.1038/pcan.2013.15. Epub 2013 May 28. PMID: 237123…	No	Not a Phase II study
195	Garber K. Cancer stem cell pipeline flounders. Nat Rev Drug Discov. 2018 Nov;17(11):771-773. doi: 10.1038/nrd.2018.157. Epub 2018 Oct 12. PMID: 30310232.	No	Did not meet the basic inclusion criteria after the title and abstract evaluation
196	Garber K. The cancer drug that almost wasn't. Science. 2014 Aug 22;345(6199):865-7. doi: 10.1126/science.345.6199.865. PMID: 25146265.	No	Not a Phase II study
197	Garcia JM, Boccia RV, Graham CD, Yan Y, Duus EM, Allen S, Friend J. Anamorelin for patients with cancer cachexia: an integrated analysis of two phase 2, randomised, placebo-controlled, double-blind trials. Lancet Oncol. 2015 Jan;16(1):108-16. doi: 10.1016/S1470-2045(14)71154-4. Epub 2014 Dec 16. PMID: 25524795.	No	Did not meet the basic inclusion criteria after the title and abstract evaluation
198	Garcia-Cremades M, Pitou C, Iversen PW, Troconiz IF. Predicting tumour growth and its impact on survival in gemcitabine-treated patients with advanced pancreatic cancer. Eur J Pharm Sci. 2018 Mar 30;115:296-303. doi: 10.1016/j.ejps.2018.01.033. Epub 2018 Jan 31. PMID: 29366960.	No	Did not meet the basic inclusion criteria after the title and abstract evaluation
199	Garden AS, Kies MS, Morrison WH, Weber RS, Frank SJ, Glisson BS, Gunn GB, Beadle BM, Ang KK, Rosenthal DI, Sturgis EM. Outcomes and patterns of care of patients with locally advanced oropharyngeal carcinoma treated in the early 21st century. Radiat Oncol. 2013 Jan 29;8:21. doi: 10.1186/1748-717X-8-21. PMID: 23360540; PMCID: PMC3576243.	No	Not a Phase II study
200	Garona J, Sobol NT, Alonso DF. Impact of Perioperative Blood Transfusion on Survival Among Women With Breast Cancer: Potential Benefits of Blood-Saving Agent Desmopressin Use During Surgery. Am J Ther. 2018 Sep/Oct;25(5):e569-e570. doi: 10.1097/MJT.0000000000000647. PMID: 28806181.	No	Did not meet the basic inclusion criteria after the title and abstract evaluation
201	Gaykema SB, Schröder CP, Vitfell-Rasmussen J, Chua S, Oude Munnink TH, Brouwers AH, Bongaerts AH, Akimov M, Fernandez-Ibarra C, Lub-de Hooge MN, de Vries EG, Swanton C, Banerji U. 89Zr-trastuzumab and 89Zr-bevacizumab PET to evaluate the effect of the HSP90 inhibitor NVP-AUY922 in metastatic breast cancer patients. Clin Cancer Res. 2014 Aug 1;20(15):3945-54. doi: 10.1158/1078-0432.CCR-14-0491. PM…	No	Not a Phase II study
202	Gentzler RD, Yentz SE, Johnson ML, Rademaker AW, Patel JD. The changing landscape of phase II/III metastatic NSCLC clinical trials and the importance of biomarker selection criteria. Cancer. 2014 Dec 15;120(24):3853-8. doi: 10.1002/cncr.28956. Epub 2014 Aug 25. PMID: 25155290.	No	Did not meet the basic inclusion criteria after the title and abstract evaluation
203	George TJ Jr, Wu C, You YN. NRG GI002: Moving the needle toward TNT in locally advanced rectal cancer. Bull Am Coll Surg. 2016 Oct;101(10):61-2. PMID: 28937723.	No	Did not meet the basic inclusion criteria after the title and abstract evaluation
204	Geraci MW. TARGETING THE PROSTACYCLIN/PEROXISOME PROLIFERATOR-ACTIVATED RECEPTOR GAMMA AXIS IN LUNG CANCER CHEMOPREVENTION. Trans Am Clin Climatol Assoc. 2018;129:48-55. PMID: 30166698; PMCID: PMC6116597.	No	Did not meet the basic inclusion criteria after the title and abstract evaluation
205	Ghimire S, Kyung E, Kim E. Reporting trends of outcome measures in phase II and phase III trials conducted in advanced-stage non-small-cell lung cancer. Lung. 2013 Aug;191(4):313-9. doi: 10.1007/s00408-013-9479-z. Epub 2013 May 30. PMID: 23715997.	No	Not a Phase II study
206	Giampieri R, Scartozzi M, Del Prete M, Fulli A, Faloppi L, Bianconi M, Maccaroni E, Cascinu S. The "angiogenetic ladder", step-wise angiogenesis inhibition in metastatic colorectal cancer. Cancer Treat Rev. 2014 Sep;40(8):934-41. doi: 10.1016/j.ctrv.2014.06.004. Epub 2014 Jun 20. PMID: 24997679.	No	Did not meet the basic inclusion criteria after the title and abstract evaluation
207	Giangreco AA, Dambal S, Wagner D, Van der Kwast T, Vieth R, Prins GS, Nonn L. Differential expression and regulation of vitamin D hydroxylases and inflammatory genes in prostate stroma and epithelium by 1,25-dihydroxyvitamin D in men with prostate cancer and an in vitro model. J Steroid Biochem Mol Biol. 2015 Apr;148:156-65. doi: 10.1016/j.jsbmb.2014.10.004. Epub 2014 Oct 8. PMID: 25305352; PMCID…	No	Did not meet the basic inclusion criteria after the title and abstract evaluation
208	Giangreco AA, Vaishnav A, Wagner D, Finelli A, Fleshner N, Van der Kwast T, Vieth R, Nonn L. Tumor suppressor microRNAs, miR-100 and -125b, are regulated by 1,25-dihydroxyvitamin D in primary prostate cells and in patient tissue. Cancer Prev Res (Phila). 2013 May;6(5):483-94. doi: 10.1158/1940-6207.CAPR-12-0253. Epub 2013 Mar 15. PMID: 23503652; PMCID: PMC3644314.	No	Not a Phase II study
209	Gibiansky L, Sutjandra L, Doshi S, Zheng J, Sohn W, Peterson MC, Jang GR, Chow AT, Pérez-Ruixo JJ. Population pharmacokinetic analysis of denosumab in patients with bone metastases from solid tumours. Clin Pharmacokinet. 2012 Apr 1;51(4):247-60. doi: 10.2165/11598090-000000000-00000. PMID: 22420579.	No	Did not meet the basic inclusion criteria after the title and abstract evaluation
210	Gilmore J, Bernareggi A. Complementary Pharmacokinetic Profiles of Netupitant and Palonosetron Support the Rationale for Their Oral Fixed Combination for the Prevention of Chemotherapy-Induced Nausea and Vomiting. J Clin Pharmacol. 2019 Apr;59(4):472-487. doi: 10.1002/jcph.1338. Epub 2018 Nov 9. PMID: 30412271; PMCID: PMC6587462.	No	Did not meet the basic inclusion criteria after the title and abstract evaluation
211	Giroux Leprieur E, Cortot AB, Cadranel J, Wislez M. Osimertinib (Tagrisso<sup>®</sup>) : activité, indication et modalités d’utilisation dans les cancers bronchiques non à petites cellules [Osimertinib (Tagrisso<sup>®</sup>): Activity, indication and modality of use in non-small cell lung cancer]. Bull Cancer. 2016 Oct;103(10):815-821. French. doi: 10.1016/j.bulcan.2016.06.007. Epub 2016 Sep 15. …	No	Did not meet the basic inclusion criteria after the title and abstract evaluation
212	Goéré D, Pignon JP, Gelli M, Elias D, Benhaim L, Deschamps F, Caramella C, Boige V, Ducreux M, de Baere T, Malka D. Postoperative hepatic arterial chemotherapy in high-risk patients as adjuvant treatment after resection of colorectal liver metastases - a randomized phase II/III trial - PACHA-01 (NCT02494973). BMC Cancer. 2018 Aug 6;18(1):787. doi: 10.1186/s12885-018-4697-7. PMID: 30081865; PMCID:…	No	Did not meet the basic inclusion criteria after the title and abstract evaluation
213	Goffin JR, Pond GR, Tu D. A comparison of a new multinomial stopping rule with stopping rules of fleming and gehan in single arm phase II cancer clinical trials. BMC Med Res Methodol. 2011 Jun 21;11:95. doi: 10.1186/1471-2288-11-95. PMID: 21693051; PMCID: PMC3138426.	No	No information on OR, OS, RFS
214	Goode EL, Chenevix-Trench G, Song H, Ramus SJ, Notaridou M, Lawrenson K, Widschwendter M, Vierkant RA, Larson MC, Kjaer SK, Birrer MJ, Berchuck A, Schildkraut J, Tomlinson I, Kiemeney LA, Cook LS, Gronwald J, Garcia-Closas M, Gore ME, Campbell I, Whittemore AS, Sutphen R, Phelan C, Anton-Culver H, Pearce CL, Lambrechts D, Rossing MA, Chang-Claude J, Moysich KB, Goodman MT, Dörk T, Nevanlinna H, N…	No	No information on OR, OS, RFS
215	Gorlia T, Stupp R, Brandes AA, Rampling RR, Fumoleau P, Dittrich C, Campone MM, Twelves CC, Raymond E, Hegi ME, Lacombe D, van den Bent MJ. New prognostic factors and calculators for outcome prediction in patients with recurrent glioblastoma: a pooled analysis of EORTC Brain Tumour Group phase I and II clinical trials. Eur J Cancer. 2012 May;48(8):1176-84. doi: 10.1016/j.ejca.2012.02.004. Epub 20…	No	Did not meet the basic inclusion criteria after the title and abstract evaluation
216	Gourd E. Immune response boosted in metastatic colorectal cancer. Lancet Oncol. 2017 Oct;18(10):e572. doi: 10.1016/S1470-2045(17)30712-X. Epub 2017 Sep 14. PMID: 28919083.	No	Did not meet the basic inclusion criteria after the title and abstract evaluation
217	Gourd E. Lurbinectedin for BRCA-mutated advanced breast cancer. Lancet Oncol. 2018 Nov;19(11):e582. doi: 10.1016/S1470-2045(18)30737-X. Epub 2018 Sep 27. PMID: 30269906.	No	Did not meet the basic inclusion criteria after the title and abstract evaluation
218	Gourd E. Metronomic chemotherapy option for advanced oral cancer. Lancet Oncol. 2019 Nov;20(11):e614. doi: 10.1016/S1470-2045(19)30623-0. Epub 2019 Sep 26. PMID: 31564522.	No	Did not meet the basic inclusion criteria after the title and abstract evaluation
219	Gourd E. Neoadjuvant pembrolizumab in bladder cancer. Lancet Oncol. 2018 Dec;19(12):e669. doi: 10.1016/S1470-2045(18)30814-3. Epub 2018 Oct 25. PMID: 30509883.	No	Did not meet the basic inclusion criteria after the title and abstract evaluation
220	Grabowski JP, Richter R, Rittmeister H, Chekerov R, Woopen H, Sehouli J. Impact of Body Mass Index (BMI) on Chemotherapy-associated Toxicity in Ovarian Cancer Patients. A Pooled Analysis of the North-Eastern German Society of Gynecological Oncology (NOGGO) Databank on 1,213 Patients. Anticancer Res. 2018 Oct;38(10):5853-5858. doi: 10.21873/anticanres.12927. PMID: 30275210.	No	Did not meet the basic inclusion criteria after the title and abstract evaluation
221	Greenall SA, Adams TE, Johns TG. Incomplete target neutralization by the anti-cancer antibody rilotumumab. MAbs. 2016;8(2):246-52. doi: 10.1080/19420862.2015.1122149. PMID: 26750997; PMCID: PMC4966628.	No	Did not meet the basic inclusion criteria after the title and abstract evaluation
222	Greilsamer C, Campion L, Cabart M, Gourmelon C, Senellart H, Bennouna J. Essais de phase précoce à l’Institut de cancérologie de l’Ouest : réponse au traitement et validation de scores pronostiques [Early phase trials at the "Institut de cancérologie de l'Ouest": Clinical outcome and validation of prognostic scores]. Bull Cancer. 2018 Oct;105(10):896-906. French. doi: 10.1016/j.bulcan.2018.05.016…	No	Did not meet the basic inclusion criteria after the title and abstract evaluation
223	Grellety T, Cousin S, Letinier L, Bosco-Lévy P, Hoppe S, Joly D, Penel N, Mathoulin-Pelissier S, Italiano A. PRognostic factor of Early Death In phase II Trials or the end of 'sufficient life expectancy' as an inclusion criterion? (PREDIT model). BMC Cancer. 2016 Oct 4;16(1):768. doi: 10.1186/s12885-016-2819-7. PMID: 27716199; PMCID: PMC5050995.	No	Did not meet the basic inclusion criteria after the title and abstract evaluation
224	Griffioen AW, Mans LA, de Graaf AMA, Nowak-Sliwinska P, de Hoog CLMM, de Jong TAM, Vyth-Dreese FA, van Beijnum JR, Bex A, Jonasch E. Rapid angiogenesis onset after discontinuation of sunitinib treatment of renal cell carcinoma patients. Clin Cancer Res. 2012 Jul 15;18(14):3961-3971. doi: 10.1158/1078-0432.CCR-12-0002. Epub 2012 May 9. PMID: 22573349; PMCID: PMC4015630.	No	Not a Phase II study
225	Grimminger PP, Danenberg P, Dellas K, Arnold D, Rödel C, Machiels JP, Haustermans K, Debucquoy A, Velenik V, Sempoux C, Bracko M, Hölscher AH, Semrau R, Yang D, Danenberg K, Lenz HJ, Vallböhmer D. Biomarkers for cetuximab-based neoadjuvant radiochemotherapy in locally advanced rectal cancer. Clin Cancer Res. 2011 May 15;17(10):3469-77. doi: 10.1158/1078-0432.CCR-10-2273. Epub 2011 May 10. PMID: 2…	No	No information on OR, OS, RFS
226	Grossman SA, Ye X, Piantadosi S, Desideri S, Nabors LB, Rosenfeld M, Fisher J; NABTT CNS Consortium. Survival of patients with newly diagnosed glioblastoma treated with radiation and temozolomide in research studies in the United States. Clin Cancer Res. 2010 Apr 15;16(8):2443-9. doi: 10.1158/1078-0432.CCR-09-3106. Epub 2010 Apr 6. PMID: 20371685; PMCID: PMC2861898.	No	No information on OR, OS, RFS
227	Grunnet M, Christensen IJ, Lassen U, Jensen LH, Lydolph M, Knox JJ, McNamara MG, Jitlal M, Wasan H, Bridgewater J, Valle JW, Mau-Sorensen M. Decline in CA19-9 during chemotherapy predicts survival in four independent cohorts of patients with inoperable bile duct cancer. Eur J Cancer. 2015 Jul;51(11):1381-8. doi: 10.1016/j.ejca.2015.04.011. Epub 2015 May 9. PMID: 25971532.	No	Did not meet the basic inclusion criteria after the title and abstract evaluation
228	Gualberto A, Dolled-Filhart M, Gustavson M, Christiansen J, Wang YF, Hixon ML, Reynolds J, McDonald S, Ang A, Rimm DL, Langer CJ, Blakely J, Garland L, Paz-Ares LG, Karp DD, Lee AV. Molecular analysis of non-small cell lung cancer identifies subsets with different sensitivity to insulin-like growth factor I receptor inhibition. Clin Cancer Res. 2010 Sep 15;16(18):4654-65. doi: 10.1158/1078-0432.C…	No	No information on OR, OS, RFS
229	Gualberto A, Hixon ML, Karp DD, Li D, Green S, Dolled-Filhart M, Paz-Ares LG, Novello S, Blakely J, Langer CJ, Pollak MN. Pre-treatment levels of circulating free IGF-1 identify NSCLC patients who derive clinical benefit from figitumumab. Br J Cancer. 2011 Jan 4;104(1):68-74. doi: 10.1038/sj.bjc.6605972. Epub 2010 Nov 23. Retraction in: Br J Cancer. 2012 Dec 4;107(12):2024. PMID: 21102589; PMCID:…	No	No information on OR, OS, RFS
230	Guilbault C, Garant A, Faria S, Owen S, Ofiara L, Duclos M, Hirsh V, Kopek N. Long-term Outcomes of Induction Carboplatin and Gemcitabine Followed by Concurrent Radiotherapy With Low-dose Paclitaxel and Gemcitabine for Stage III Non-small-cell Lung Cancer. Clin Lung Cancer. 2017 Sep;18(5):565-571. doi: 10.1016/j.cllc.2017.02.003. Epub 2017 Mar 1. PMID: 28344046.	No	Did not meet the basic inclusion criteria after the title and abstract evaluation
231	Gunderson CC, Moore KN. PARP inhibition in ovarian cancer: state of the science. Gynecol Oncol. 2015 Jan;136(1):8-10. doi: 10.1016/j.ygyno.2014.12.009. PMID: 25554012.	No	Did not meet the basic inclusion criteria after the title and abstract evaluation
232	Gunjur A. Personalising the treatment of prostate cancer. Lancet Oncol. 2015 Dec;16(16):e592. doi: 10.1016/S1470-2045(15)00474-X. Epub 2015 Nov 6. PMID: 26549591.	No	Did not meet the basic inclusion criteria after the title and abstract evaluation
233	Guo B, Li D, Yuan Y. SPIRIT: A seamless phase I/II randomized design for immunotherapy trials. Pharm Stat. 2018 Sep;17(5):527-540. doi: 10.1002/pst.1869. Epub 2018 Jun 7. PMID: 29882388.	No	Did not meet the basic inclusion criteria after the title and abstract evaluation
234	Guo B, Li Y. Bayesian dose-finding designs for combination of molecularly targeted agents assuming partial stochastic ordering. Stat Med. 2015 Feb 28;34(5):859-75. doi: 10.1002/sim.6376. Epub 2014 Nov 21. PMID: 25413162; PMCID: PMC4359011.	No	Did not meet the basic inclusion criteria after the title and abstract evaluation
235	Guo JC, Lin CC, Huang TC, Huang PM, Kuo HY, Chang CH, Wang CC, Cheng JC, Yeh KH, Hsu CH, Lee JM. Number of Resected Lymph Nodes and Survival of Patients with Locally Advanced Esophageal Squamous Cell Carcinoma Receiving Preoperative Chemoradiotherapy. Anticancer Res. 2018 Mar;38(3):1569-1577. doi: 10.21873/anticanres.12386. PMID: 29491087.	No	Did not meet the basic inclusion criteria after the title and abstract evaluation
236	Gwynne S, Falk S, Gollins S, Wills L, Bateman A, Cummins S, Grabsch H, Hawkins MA, Maggs R, Mukherjee S, Radhakrishna G, Roy R, Sharma RA, Spezi E, Crosby T. Oesophageal Chemoradiotherapy in the UK--current practice and future directions. Clin Oncol (R Coll Radiol). 2013 Jun;25(6):368-77. doi: 10.1016/j.clon.2013.01.006. Epub 2013 Mar 11. PMID: 23489868.	No	Not a Phase II study
237	Haas M, Ormanns S, Baechmann S, Remold A, Kruger S, Westphalen CB, Siveke JT, Wenzel P, Schlitter AM, Esposito I, Quietzsch D, Clemens MR, Kettner E, Laubender RP, Jung A, Kirchner T, Boeck S, Heinemann V. Extended RAS analysis and correlation with overall survival in advanced pancreatic cancer. Br J Cancer. 2017 May 23;116(11):1462-1469. doi: 10.1038/bjc.2017.115. Epub 2017 Apr 27. PMID: 2844900…	No	Did not meet the basic inclusion criteria after the title and abstract evaluation
238	Halamka M, Cvek J, Kubes J, Zavadova E, Kominek P, Horacek J, Dusek L, Feltl D. Plasma levels of vascular endothelial growth factor during and after radiotherapy in combination with celecoxib in patients with advanced head and neck cancer. Oral Oncol. 2011 Aug;47(8):763-7. doi: 10.1016/j.oraloncology.2011.05.009. Epub 2011 Jun 21. PMID: 21696999.	No	No information on OR, OS, RFS
239	Hall FL, Levy JP, Reed RA, Petchpud WN, Chua VS, Chawla SP, Gordon EM. Pathotropic targeting advances clinical oncology: tumor-targeted localization of therapeutic gene delivery. Oncol Rep. 2010 Oct;24(4):829-33. doi: 10.3892/or.2010.829. PMID: 20811660.	No	No information on OR, OS, RFS
240	Halperin DM, Lee JJ, Dagohoy CG, Yao JC. Rational Clinical Experiment: Assessing Prior Probability and Its Impact on the Success of Phase II Clinical Trials. J Clin Oncol. 2015 Sep 10;33(26):2914-9. doi: 10.1200/JCO.2015.61.4362. Epub 2015 Aug 10. PMID: 26261263; PMCID: PMC4554752.	No	Did not meet the basic inclusion criteria after the title and abstract evaluation
241	Hamaguchi R, Tsuchiya T, Miyata G, Sato T, Takahashi K, Ariyoshi K, Oyamada S, Iwase S. Efficacy of oral administration of cystine and theanine in patients with colorectal cancer undergoing capecitabine-based adjuvant chemotherapy after surgery: study protocol for a multi-institutional, randomised, double-blinded, placebo-controlled, phase II trial. BMJ Open. 2018 Jul 19;8(7):e021442. doi: 10.113…	No	Did not meet the basic inclusion criteria after the title and abstract evaluation
242	Hamaker ME, Stauder R, van Munster BC. Exclusion of older patients from ongoing clinical trials for hematological malignancies: an evaluation of the National Institutes of Health Clinical Trial Registry. Oncologist. 2014 Oct;19(10):1069-75. doi: 10.1634/theoncologist.2014-0093. Epub 2014 Aug 28. PMID: 25170014; PMCID: PMC4201007.	No	Did not meet the basic inclusion criteria after the title and abstract evaluation
243	Hamieh L, McKay RR, Lin X, Moreira RB, Simantov R, Choueiri TK. Effect of Metformin Use on Survival Outcomes in Patients With Metastatic Renal Cell Carcinoma. Clin Genitourin Cancer. 2017 Apr;15(2):221-229. doi: 10.1016/j.clgc.2016.06.017. Epub 2016 Jun 29. PMID: 27460432.	No	Did not meet the basic inclusion criteria after the title and abstract evaluation
244	Hamy AS, Bieche I, Lehmann-Che J, Scott V, Bertheau P, Guinebretière JM, Matthieu MC, Sigal-Zafrani B, Tembo O, Marty M, Asselain B, Spyratos F, de Cremoux P. BIRC5 (survivin): a pejorative prognostic marker in stage II/III breast cancer with no response to neoadjuvant chemotherapy. Breast Cancer Res Treat. 2016 Oct;159(3):499-511. doi: 10.1007/s10549-016-3961-2. Epub 2016 Sep 3. PMID: 27592112.	No	Did not meet the basic inclusion criteria after the title and abstract evaluation
245	Hamy AS, Tury S, Wang X, Gao J, Pierga JY, Giacchetti S, Brain E, Pistilli B, Marty M, Espié M, Benchimol G, Laas E, Laé M, Asselain B, Aouchiche B, Edelman M, Reyal F. Celecoxib With Neoadjuvant Chemotherapy for Breast Cancer Might Worsen Outcomes Differentially by COX-2 Expression and ER Status: Exploratory Analysis of the REMAGUS02 Trial. J Clin Oncol. 2019 Mar 10;37(8):624-635. doi: 10.1200/J…	No	Did not meet the basic inclusion criteria after the title and abstract evaluation
246	Han K, Peyret T, Marchand M, Quartino A, Gosselin NH, Girish S, Allison DE, Jin J. Population pharmacokinetics of bevacizumab in cancer patients with external validation. Cancer Chemother Pharmacol. 2016 Aug;78(2):341-51. doi: 10.1007/s00280-016-3079-6. Epub 2016 Jun 21. PMID: 27329360; PMCID: PMC4965493.	No	Did not meet the basic inclusion criteria after the title and abstract evaluation
247	Han S, Andrei AC, Tsui KW. A flexible semiparametric modeling approach for doubly censored data with an application to prostate cancer. Stat Methods Med Res. 2016 Aug;25(4):1718-35. doi: 10.1177/0962280213498325. Epub 2013 Jul 30. PMID: 23907782; PMCID: PMC8380435.	No	Did not meet the basic inclusion criteria after the title and abstract evaluation
248	Hanna M Jr. Human vaccines & immunotherapeutics: news. Hum Vaccin Immunother. 2014;10(7):1773-7. doi: 10.4161/hv.36241. PMID: 25424781; PMCID: PMC4370361.	No	Not a Phase II study
249	Harmankaya K, Erasim C, Koelblinger C, Ibrahim R, Hoos A, Pehamberger H, Binder M. Continuous systemic corticosteroids do not affect the ongoing regression of metastatic melanoma for more than two years following ipilimumab therapy. Med Oncol. 2011 Dec;28(4):1140-4. doi: 10.1007/s12032-010-9606-0. Epub 2010 Jul 1. PMID: 20593249.	No	No specific cancer drug tratment
250	Hasegawa Y, Kawaguchi T, Kubo A, Ando M, Shiraishi J, Isa S, Tsuji T, Tsujino K, Ou SH, Nakagawa K, Takada M. Ethnic difference in hematological toxicity in patients with non-small cell lung cancer treated with chemotherapy: a pooled analysis on Asian versus non-Asian in phase II and III clinical trials. J Thorac Oncol. 2011 Nov;6(11):1881-8. doi: 10.1097/JTO.0b013e31822722b6. PMID: 21841503.	No	No specific cancer drug tratment
251	Hatton MQF, Lawless CA, Faivre-Finn C, Landau D, Lester JF, Fenwick J, Simões R, McCartney E, Boyd KA, Haswell T, Shaw A, Paul J. Accelerated, Dose escalated, Sequential Chemoradiotherapy in Non-small-cell lung cancer (ADSCaN): a protocol for a randomised phase II study. BMJ Open. 2019 Jan 29;9(1):e019903. doi: 10.1136/bmjopen-2017-019903. PMID: 30700475; PMCID: PMC6352760.	No	Did not meet the basic inclusion criteria after the title and abstract evaluation
252	Hawkins PG, Sun Y, Dess RT, Jackson WC, Sun G, Bi N, Tewari M, Hayman JA, Kalemkerian GP, Gadgeel SM, Lawrence TS, Haken RKT, Matuszak MM, Kong FS, Schipper MJ, Jolly S. Circulating microRNAs as biomarkers of radiation-induced cardiac toxicity in non-small-cell lung cancer. J Cancer Res Clin Oncol. 2019 Jun;145(6):1635-1643. doi: 10.1007/s00432-019-02903-5. Epub 2019 Mar 28. PMID: 30923943; PMCID…	No	Did not meet the basic inclusion criteria after the title and abstract evaluation
253	Hayes S, Mudd PN Jr, Ouellet D, Johnson BM, Williams D, Gibiansky E. Population PK/PD modeling of eltrombopag in subjects with advanced solid tumors with chemotherapy-induced thrombocytopenia. Cancer Chemother Pharmacol. 2013 Jun;71(6):1507-20. doi: 10.1007/s00280-013-2150-9. Epub 2013 Apr 6. PMID: 23564375.	No	Not a Phase II study
254	Herman JM, Thomas CR Jr. RTOG 0529: Intensity modulated radiation therapy and anal cancer, a step in the right direction? Int J Radiat Oncol Biol Phys. 2013 May 1;86(1):8-10. doi: 10.1016/j.ijrobp.2013.01.034. PMID: 23582245.	No	Not a Phase II study
255	Hibbitts S. TA-CIN, a vaccine incorporating a recombinant HPV fusion protein (HPV16 L2E6E7) for the potential treatment of HPV16-associated genital diseases. Curr Opin Mol Ther. 2010 Oct;12(5):598-606. PMID: 20886392.	No	No information on OR, OS, RFS
256	Highlights in advanced prostate cancer from the 2013 American Society of Clinical Oncology Genitourinary Cancers Symposium. Clin Adv Hematol Oncol. 2013 Apr;11(4 Suppl 7):1-22. PMID: 23880604.	No	Not a Phase II study
257	Highlights in metastatic colorectal cancer from the 2013 American Society of Clinical Oncology Gastrointestinal Cancers Symposium. Clin Adv Hematol Oncol. 2013 Apr;11(4 Suppl 8):1-21. PMID: 23880653.	No	Not a Phase II study
258	Hinds PS, Wang J, Stern ED, Macpherson CF, Wharton CM, Okorosobo R, Cheng YI, Gross HE, Meany HJ, Jacobs S. Voices of children and adolescents on phase 1 or phase 2 cancer trials: A new trial endpoint? Cancer. 2017 Oct 1;123(19):3799-3806. doi: 10.1002/cncr.30782. Epub 2017 Jun 5. PMID: 28581685; PMCID: PMC5610606.	No	Did not meet the basic inclusion criteria after the title and abstract evaluation
259	Hochberg MC, Tive LA, Abramson SB, Vignon E, Verburg KM, West CR, Smith MD, Hungerford DS. When Is Osteonecrosis Not Osteonecrosis?: Adjudication of Reported Serious Adverse Joint Events in the Tanezumab Clinical Development Program. Arthritis Rheumatol. 2016 Feb;68(2):382-91. doi: 10.1002/art.39492. PMID: 26554876.	No	Did not meet the basic inclusion criteria after the title and abstract evaluation
260	Hodi FS, Ballinger M, Lyons B, Soria JC, Nishino M, Tabernero J, Powles T, Smith D, Hoos A, McKenna C, Beyer U, Rhee I, Fine G, Winslow N, Chen DS, Wolchok JD. Immune-Modified Response Evaluation Criteria In Solid Tumors (imRECIST): Refining Guidelines to Assess the Clinical Benefit of Cancer Immunotherapy. J Clin Oncol. 2018 Mar 20;36(9):850-858. doi: 10.1200/JCO.2017.75.1644. Epub 2018 Jan 17. …	No	Did not meet the basic inclusion criteria after the title and abstract evaluation
261	Holgersson G, Bergstrom S, Hallqvist A, Liv P, Nilsson J, Willen L, Nyman J, Ekman S, Henriksson R, Bergqvist M. The prognostic value of pre-treatment thrombocytosis in two cohorts of patients with non-small cell lung cancer treated with curatively intended chemoradiotherapy. Neoplasma. 2017;64(6):909-915. doi: 10.4149/neo_2017_614. PMID: 28895417.	No	Did not meet the basic inclusion criteria after the title and abstract evaluation
262	Holohan B, Hagiopian MM, Lai TP, Huang E, Friedman DR, Wright WE, Shay JW. Perifosine as a potential novel anti-telomerase therapy. Oncotarget. 2015 Sep 8;6(26):21816-26. doi: 10.18632/oncotarget.5200. PMID: 26307677; PMCID: PMC4673128.	No	Did not meet the basic inclusion criteria after the title and abstract evaluation
263	Hosie A, Phillips J, Lam L, Kochovska S, Noble B, Brassil M, Kurrle SE, Cumming A, Caplan GA, Chye R, Le B, Ely EW, Lawlor PG, Bush SH, Davis JM, Lovell M, Brown L, Fazekas B, Cheah SL, Edwards L, Agar M. Multicomponent non- pharmacological intervention to prevent delirium for hospitalised people with advanced cancer: study protocol for a phase II cluster randomised controlled trial. BMJ Open. 20…	No	Did not meet the basic inclusion criteria after the title and abstract evaluation
264	Hossain MM, Chen Z. Comments on 'Application of an adaptive design to a randomized phase II selection trial in gastric cancer: a report of the study design' by Satoshi Morita and Junichi Sakamoto. Pharmaceutical Statistics. Pharm Stat. 2012 May-Jun;11(3):267-8. doi: 10.1002/pst.539. Epub 2012 Mar 26. PMID: 22451454.	No	Did not meet the basic inclusion criteria after the title and abstract evaluation
265	Hotta K, Kiura K, Takigawa N, Yoshioka H, Hayashi H, Fukuyama H, Nishiyama A, Yokoyama T, Kuyama S, Umemura S, Kato Y, Nogami N, Segawa Y, Yasugi M, Tabata M, Tanimoto M. Desire for information and involvement in treatment decisions: lung cancer patients' preferences and their physicians' perceptions: results from Okayama Lung Cancer Study Group Trial 0705. J Thorac Oncol. 2010 Oct;5(10):1668-72.…	No	No information on OR, OS, RFS
266	Houede N, Thall PF, Nguyen H, Paoletti X, Kramar A. Utility-based optimization of combination therapy using ordinal toxicity and efficacy in phase I/II trials. Biometrics. 2010 Jun;66(2):532-40. doi: 10.1111/j.1541-0420.2009.01302.x. Epub 2009 Aug 10. PMID: 19673865; PMCID: PMC2893272.	No	No information on OR, OS, RFS
267	Hrebien S, Citi V, Garcia-Murillas I, Cutts R, Fenwick K, Kozarewa I, McEwen R, Ratnayake J, Maudsley R, Carr TH, de Bruin EC, Schiavon G, Oliveira M, Turner N. Early ctDNA dynamics as a surrogate for progression-free survival in advanced breast cancer in the BEECH trial. Ann Oncol. 2019 Jun 1;30(6):945-952. doi: 10.1093/annonc/mdz085. PMID: 30860573; PMCID: PMC6594458.	No	Did not meet the basic inclusion criteria after the title and abstract evaluation
268	Huang B, Talukder E, Han L, Kuan PF. Quantitative decision-making in randomized Phase II studies with a time-to-event endpoint. J Biopharm Stat. 2019;29(1):189-202. doi: 10.1080/10543406.2018.1489400. Epub 2018 Jul 3. PMID: 29969380.	No	Did not meet the basic inclusion criteria after the title and abstract evaluation
269	Huang J, Jochems C, Talaie T, Anderson A, Jales A, Tsang KY, Madan RA, Gulley JL, Schlom J. Elevated serum soluble CD40 ligand in cancer patients may play an immunosuppressive role. Blood. 2012 Oct 11;120(15):3030-8. doi: 10.1182/blood-2012-05-427799. Epub 2012 Aug 28. PMID: 22932804; PMCID: PMC3471513.	No	Not a Phase II study
270	Hudson E, Hurt C, Mort D, Brewster AE, Iqbal N, Joseph G, Crosby TD, Mukherjee S. Induction chemotherapy followed by chemoradiation in locally advanced pancreatic cancer: an effective and well-tolerated treatment. Clin Oncol (R Coll Radiol). 2010 Feb;22(1):27-35. doi: 10.1016/j.clon.2009.09.024. Epub 2009 Nov 5. PMID: 19896352.	No	No detailed information on patients inclusion parameters, or unsuitable arms
271	Huen NY, Pang AL, Tucker JA, Lee TL, Vergati M, Jochems C, Intrivici C, Cereda V, Chan WY, Rennert OM, Madan RA, Gulley JL, Schlom J, Tsang KY. Up- regulation of proliferative and migratory genes in regulatory T cells from patients with metastatic castration-resistant prostate cancer. Int J Cancer. 2013 Jul 15;133(2):373-82. doi: 10.1002/ijc.28026. Epub 2013 Feb 12. PMID: 23319273; PMCID: PMC3695…	No	Not a Phase II study
272	Huntoon CJ, Nye MD, Geng L, Peterson KL, Flatten KS, Haluska P, Kaufmann SH, Karnitz LM. Heat shock protein 90 inhibition depletes LATS1 and LATS2, two regulators of the mammalian hippo tumor suppressor pathway. Cancer Res. 2010 Nov 1;70(21):8642-50. doi: 10.1158/0008-5472.CAN-10-1345. Epub 2010 Sep 14. PMID: 20841485; PMCID: PMC2970685.	No	No information on OR, OS, RFS
273	Hurwitz HI, Tebbutt NC, Kabbinavar F, Giantonio BJ, Guan ZZ, Mitchell L, Waterkamp D, Tabernero J. Efficacy and safety of bevacizumab in metastatic colorectal cancer: pooled analysis from seven randomized controlled trials. Oncologist. 2013;18(9):1004-12. doi: 10.1634/theoncologist.2013-0107. Epub 2013 Jul 23. PMID: 23881988; PMCID: PMC3780632.	No	Not a Phase II study
274	Iasonos A, Sabbatini P, Spriggs DR, Aghajanian CA, O'Cearbhaill RE, Hensley ML, Thaler HT. Identifying clinical improvement in consolidation single-arm phase 2 trials in patients with ovarian cancer in second or greater clinical remission. Int J Gynecol Cancer. 2012 Jan;22(1):63-9. doi: 10.1097/IGC.0b013e31822e29aa. PMID: 22080877; PMCID: PMC3296556.	No	No specific cancer drug tratment
275	Iida N, Mizukoshi E, Yamashita T, Terashima T, Arai K, Seishima J, Kaneko S. Overuse of antianaerobic drug is associated with poor postchemotherapy prognosis of patients with hepatocellular carcinoma. Int J Cancer. 2019 Nov 15;145(10):2701-2711. doi: 10.1002/ijc.32339. Epub 2019 May 10. PMID: 30980680; PMCID: PMC6766885.	No	Did not meet the basic inclusion criteria after the title and abstract evaluation
276	Ippolito E, Cellini N, Digesù C, Cilla S, Mantini G, Balducci M, Di Lallo A, Deodato F, Macchia G, Massaccesi M, Mattiucci GC, Tagliaferri L, Piermattei A, Cuscunà D, Morganti AG. Postoperative intensity-modulated radiotherapy with simultaneous integrated boost in prostate cancer: a dose-escalation trial. Urol Oncol. 2013 Jan;31(1):87-92. doi: 10.1016/j.urolonc.2010.10.005. Epub 2011 Apr 1. PMID:…	No	Not a Phase II study
277	Iyer G, Hanrahan AJ, Milowsky MI, Al-Ahmadie H, Scott SN, Janakiraman M, Pirun M, Sander C, Socci ND, Ostrovnaya I, Viale A, Heguy A, Peng L, Chan TA, Bochner B, Bajorin DF, Berger MF, Taylor BS, Solit DB. Genome sequencing identifies a basis for everolimus sensitivity. Science. 2012 Oct 12;338(6104):221. doi: 10.1126/science.1226344. Epub 2012 Aug 23. PMID: 22923433; PMCID: PMC3633467.	No	Not a Phase II study
278	Jain L, Sissung TM, Danesi R, Kohn EC, Dahut WL, Kummar S, Venzon D, Liewehr D, English BC, Baum CE, Yarchoan R, Giaccone G, Venitz J, Price DK, Figg WD. Hypertension and hand-foot skin reactions related to VEGFR2 genotype and improved clinical outcome following bevacizumab and sorafenib. J Exp Clin Cancer Res. 2010 Jul 14;29(1):95. doi: 10.1186/1756-9966-29-95. PMID: 20630084; PMCID: PMC2913951.	No	No information on OR, OS, RFS
279	Jaki T, André V, Su TL, Whitehead J. Designing exploratory cancer trials using change in tumour size as primary endpoint. Stat Med. 2013 Jul 10;32(15):2544-54. doi: 10.1002/sim.5716. Epub 2012 Dec 19. PMID: 23280944.	No	Not a Phase II study
280	Jamal R, Goodwin RA, Tu D, Walsh W, Lacombe D, Eisenhauer EA. Performance of multinomial designs in comparison with response-based designs in non- randomized phase II trials of targeted cancer agents. Ann Oncol. 2013 Jul;24(7):1936-1942. doi: 10.1093/annonc/mdt122. Epub 2013 Apr 3. PMID: 23553058.	No	Not a Phase II study
281	Janku F, Berry DA, Gong J, Parsons HA, Stewart DJ, Kurzrock R. Outcomes of phase II clinical trials with single-agent therapies in advanced/metastatic non- small cell lung cancer published between 2000 and 2009. Clin Cancer Res. 2012 Nov 15;18(22):6356-63. doi: 10.1158/1078-0432.CCR-12-0178. Epub 2012 Sep 26. PMID: 23014530.	No	Not a Phase II study
282	Jary M, Lecomte T, Bouché O, Kim S, Dobi E, Queiroz L, Ghiringhelli F, Etienne H, Léger J, Godet Y, Balland J, Lakkis Z, Adotevi O, Bonnetain F, Borg C, Vernerey D. Prognostic value of baseline seric Syndecan-1 in initially unresectable metastatic colorectal cancer patients: a simple biological score. Int J Cancer. 2016 Nov 15;139(10):2325-35. doi: 10.1002/ijc.30367. Epub 2016 Aug 13. PMID: 27472…	No	Did not meet the basic inclusion criteria after the title and abstract evaluation
283	Jary M, Vernerey D, Lecomte T, Dobi E, Ghiringhelli F, Monnien F, Godet Y, Kim S, Bouché O, Fratte S, Gonçalves A, Leger J, Queiroz L, Adotevi O, Bonnetain F, Borg C. Prognostic value of angiopoietin-2 for death risk stratification in patients with metastatic colorectal carcinoma. Cancer Epidemiol Biomarkers Prev. 2015 Mar;24(3):603-12. doi: 10.1158/1055-9965.EPI-14-1059. Epub 2015 Jan 12. PMID: …	No	Did not meet the basic inclusion criteria after the title and abstract evaluation
284	Jensen MM, Erichsen KD, Johnbeck CB, Björkling F, Madsen J, Bzorek M, Jensen PB, Højgaard L, Sehested M, Kjær A. [18F]FLT and [18F]FDG PET for non- invasive treatment monitoring of the nicotinamide phosphoribosyltransferase inhibitor APO866 in human xenografts. PLoS One. 2013;8(1):e53410. doi: 10.1371/journal.pone.0053410. Epub 2013 Jan 4. PMID: 23308217; PMCID: PMC3537726.	No	Not a Phase II study
285	Jeong JH, Jung SY, Park IH, Lee KS, Kang HS, Kim SW, Kwon Y, Kim EA, Ko KL, Nam BH, Lee S, Ro J. Predictive factors of pathologic complete response and clinical tumor progression after preoperative chemotherapy in patients with stage II and III breast cancer. Invest New Drugs. 2012 Feb;30(1):408-16. doi: 10.1007/s10637-010-9555-7. Epub 2010 Oct 5. PMID: 20922557.	No	No specific cancer drug tratment
286	Jeong S, Han N, Choi B, Sohn M, Song YK, Chung MW, Na HS, Ji E, Kim H, Rhew KY, Kim T, Kim IW, Oh JM. Construction of a database for published phase II/III drug intervention clinical trials for the period 2009-2014 comprising 2,326 records, 90 disease categories, and 939 drug entities. Int J Clin Pharmacol Ther. 2016 Jun;54(6):416-25. doi: 10.5414/CP202529. PMID: 27117039.	No	Did not meet the basic inclusion criteria after the title and abstract evaluation
287	Jhaveri K, Chandarlapaty S, Iyengar N, Morris PG, Corben AD, Patil S, Akram M, Towers R, Sakr RA, King TA, Norton L, Rosen N, Hudis C, Modi S. Biomarkers That Predict Sensitivity to Heat Shock Protein 90 Inhibitors. Clin Breast Cancer. 2016 Aug;16(4):276-83. doi: 10.1016/j.clbc.2015.11.004. Epub 2015 Nov 19. PMID: 26726007; PMCID: PMC5242238.	No	Did not meet the basic inclusion criteria after the title and abstract evaluation
288	Ji S, Hu Q, Zhu J, Chen J, Chen Q, Liu Z, Shen C, Yang R, Sun H, Wu J, Gu K. Combined pretreatment with <sup>18</sup>F-FDG PET/CT and Comet assay guides the concurrent chemoradiotherapy of locally advanced cervical cancer: study protocol for a randomized controlled trial. Trials. 2018 Aug 3;19(1):416. doi: 10.1186/s13063-018-2800-7. PMID: 30075736; PMCID: PMC6090832.	No	Did not meet the basic inclusion criteria after the title and abstract evaluation
289	Jie HB, Schuler PJ, Lee SC, Srivastava RM, Argiris A, Ferrone S, Whiteside TL, Ferris RL. CTLA-4⁺ Regulatory T Cells Increased in Cetuximab-Treated Head and Neck Cancer Patients Suppress NK Cell Cytotoxicity and Correlate with Poor Prognosis. Cancer Res. 2015 Jun 1;75(11):2200-10. doi: 10.1158/0008-5472.CAN-14-2788. Epub 2015 Apr 1. PMID: 25832655; PMCID: PMC4452385.	No	Did not meet the basic inclusion criteria after the title and abstract evaluation
290	Jin F, Gao Y, Zhou H, Fang L, Li X, Ramanathan S. Population pharmacokinetic modeling of idelalisib, a novel PI3Kδ inhibitor, in healthy subjects and patients with hematologic malignancies. Cancer Chemother Pharmacol. 2016 Jan;77(1):89-98. doi: 10.1007/s00280-015-2891-8. Epub 2015 Dec 8. PMID: 26645408.	No	Did not meet the basic inclusion criteria after the title and abstract evaluation
291	Jin H, Wei Z. A new adaptive design based on Simon's two-stage optimal design for phase II clinical trials. Contemp Clin Trials. 2012 Nov;33(6):1255-60. doi: 10.1016/j.cct.2012.07.003. Epub 2012 Jul 6. PMID: 22772088.	No	Not a Phase II study
292	Jin H, Zhao N, Tu D. Weighted rank tests for noninferiority hypotheses based on paired survival times. J Biopharm Stat. 2013 Mar 11;23(2):432-46. doi: 10.1080/10543406.2011.616971. PMID: 23437949.	No	Not a Phase II study
293	Jitlal M, Khan I, Lee SM, Hackshaw A. Stopping clinical trials early for futility: retrospective analysis of several randomised clinical studies. Br J Cancer. 2012 Sep 4;107(6):910-7. doi: 10.1038/bjc.2012.344. Epub 2012 Aug 9. PMID: 22878376; PMCID: PMC3464764.	No	Not a Phase II study
294	Johnson L. Cancer: Clinical trials unite mice and humans. Nature. 2012 Mar 28;483(7391):546-8. doi: 10.1038/483546a. PMID: 22460895.	No	Did not meet the basic inclusion criteria after the title and abstract evaluation
295	Jovic G, Whitehead J. An exact method for analysis following a two-stage phase II cancer clinical trial. Stat Med. 2010 Dec 30;29(30):3118-25. doi: 10.1002/sim.3837. PMID: 21170906.	No	No information on OR, OS, RFS
296	Jung SH, Chang MN, Kang SJ. Phase II cancer clinical trials with heterogeneous patient populations. J Biopharm Stat. 2012;22(2):312-28. doi: 10.1080/10543406.2010.536873. PMID: 22251176; PMCID: PMC3324125.	No	No specific cancer drug tratment
297	Jung SH. Phase II cancer clinical trials for biomarker-guided treatments. J Biopharm Stat. 2018;28(2):256-263. doi: 10.1080/10543406.2017.1372777. Epub 2017 Nov 27. PMID: 28902567; PMCID: PMC5842127.	No	Did not meet the basic inclusion criteria after the title and abstract evaluation
298	Kahl KL. FDA Approves First Agent to Treat Locally Advanced, Metastatic Urothelial Cancer. Oncology (Williston Park). 2020 Jan 15;34(1):11. PMID: 32645199.	No	Did not meet the basic inclusion criteria after the title and abstract evaluation
299	Kang DW, Fairey AS, Boulé NG, Field CJ, Courneya KS. Exercise duRing Active Surveillance for prostatE cancer-the ERASE trial: a study protocol of a phase II randomised controlled trial. BMJ Open. 2019 Jul 4;9(7):e026438. doi: 10.1136/bmjopen-2018-026438. PMID: 31278095; PMCID: PMC6615898.	No	Did not meet the basic inclusion criteria after the title and abstract evaluation
300	Kaprin AD, Pavlov AIu, Ivanov SA, Gafanov RA. [Current strategies of intermittent hormone therapy in prostate cancer]. Vopr Onkol. 2011;57(2):260-4. Russian. PMID: 21809677.	No	No information on OR, OS, RFS
301	Kashiwabara K, Matsuyama Y. Reasonable two-stage adaptive designs for single-arm phase II clinical trials. Pharm Stat. 2018 Nov;17(6):770-780. doi: 10.1002/pst.1899. Epub 2018 Aug 30. PMID: 30168250.	No	Did not meet the basic inclusion criteria after the title and abstract evaluation
302	Kasuya G, Ishikawa H, Tsuji H, Haruyama Y, Kobashi G, Ebner DK, Akakura K, Suzuki H, Ichikawa T, Shimazaki J, Makishima H, Nomiya T, Kamada T, Tsujii H; Working Group for Genitourinary Tumors. Cancer-specific mortality of high-risk prostate cancer after carbon-ion radiotherapy plus long-term androgen deprivation therapy. Cancer Sci. 2017 Dec;108(12):2422-2429. doi: 10.1111/cas.13402. Epub 2017 No…	No	Did not meet the basic inclusion criteria after the title and abstract evaluation
303	Katz MHG, Ou FS, Herman JM, Ahmad SA, Wolpin B, Marsh R, Behr S, Shi Q, Chuong M, Schwartz LH, Frankel W, Collisson E, Koay EJ, Hubbard JM, Leenstra JL, Meyerhardt J, O'Reilly E; Alliance for Clinical Trials on Oncology. Alliance for clinical trials in oncology (ALLIANCE) trial A021501: preoperative extended chemotherapy vs. chemotherapy plus hypofractionated radiation therapy for borderline rese…	No	Did not meet the basic inclusion criteria after the title and abstract evaluation
304	Kaufman HL, Hunger M, Hennessy M, Schlichting M, Bharmal M. Nonprogression with avelumab treatment associated with gains in quality of life in metastatic Merkel cell carcinoma. Future Oncol. 2018 Feb;14(3):255-266. doi: 10.2217/fon-2017-0470. Epub 2017 Dec 8. PMID: 29219612.	No	Did not meet the basic inclusion criteria after the title and abstract evaluation
305	Keall P, Nguyen DT, O'Brien R, Booth J, Greer P, Poulsen P, Gebski V, Kneebone A, Martin J. Stereotactic prostate adaptive radiotherapy utilising kilovoltage intrafraction monitoring: the TROG 15.01 SPARK trial. BMC Cancer. 2017 Mar 8;17(1):180. doi: 10.1186/s12885-017-3164-1. PMID: 28270121; PMCID: PMC5341369.	No	Did not meet the basic inclusion criteria after the title and abstract evaluation
306	Kelly K, Infante JR, Taylor MH, Patel MR, Wong DJ, Iannotti N, Mehnert JM, Loos AH, Koch H, Speit I, Gulley JL. Safety profile of avelumab in patients with advanced solid tumors: A pooled analysis of data from the phase 1 JAVELIN solid tumor and phase 2 JAVELIN Merkel 200 clinical trials. Cancer. 2018 May 1;124(9):2010-2017. doi: 10.1002/cncr.31293. Epub 2018 Feb 22. PMID: 29469949; PMCID: PMC594…	No	Did not meet the basic inclusion criteria after the title and abstract evaluation
307	Keshtgar M, Baum M. A new approach to treating breast cancer combining tumor removal and intraoperative radiotherapy: is it viable? Womens Health (Lond). 2010 Jan;6(1):9-12. doi: 10.2217/whe.09.74. PMID: 20088726.	No	No detailed information on patients inclusion parameters, or unsuitable arms
308	Khan I, Sarker SJ, Hackshaw A. Smaller sample sizes for phase II trials based on exact tests with actual error rates by trading-off their nominal levels of significance and power. Br J Cancer. 2012 Nov 20;107(11):1801-9. doi: 10.1038/bjc.2012.444. PMID: 23169334; PMCID: PMC3504941.	No	Not a Phase II study
309	Khan O, Fotheringham S, Wood V, Stimson L, Zhang C, Pezzella F, Duvic M, Kerr DJ, La Thangue NB. HR23B is a biomarker for tumor sensitivity to HDAC inhibitor-based therapy. Proc Natl Acad Sci U S A. 2010 Apr 6;107(14):6532-7. doi: 10.1073/pnas.0913912107. Epub 2010 Mar 22. PMID: 20308564; PMCID: PMC2851972.	No	No information on OR, OS, RFS
310	Kickingereder P, Isensee F, Tursunova I, Petersen J, Neuberger U, Bonekamp D, Brugnara G, Schell M, Kessler T, Foltyn M, Harting I, Sahm F, Prager M, Nowosielski M, Wick A, Nolden M, Radbruch A, Debus J, Schlemmer HP, Heiland S, Platten M, von Deimling A, van den Bent MJ, Gorlia T, Wick W, Bendszus M, Maier- Hein KH. Automated quantitative tumour response assessment of MRI in neuro- oncology with…	No	Did not meet the basic inclusion criteria after the title and abstract evaluation
311	Kieser M, Englert S. Performance of adaptive designs for single-armed phase II oncology trials. J Biopharm Stat. 2015;25(3):602-15. doi: 10.1080/10543406.2014.920863. PMID: 24905363.	No	Did not meet the basic inclusion criteria after the title and abstract evaluation
312	Kim DD, Guzauskas GF, Bennette CS, Basu A, Veenstra DL, Ramsey SD, Carlson JJ. Influence of Modeling Choices on Value of Information Analysis: An Empirical Analysis from a Real-World Experiment. Pharmacoeconomics. 2020 Feb;38(2):171-179. doi: 10.1007/s40273-019-00848-8. PMID: 31631254.	No	Did not meet the basic inclusion criteria after the title and abstract evaluation
313	Kim JH, Kim SY, Kim KP, Kim TW, Chae SY, Kim HJ, Kim JS, Ryu JS, Moon DH, Kim JE, Hong YS. Regorafenib-Induced Hypothyroidism as a Predictive Marker for Improved Survival in Metastatic or Unresectable Colorectal Cancer Refractory to Standard Therapies: A Prospective Single-Center Study. Target Oncol. 2019 Dec;14(6):689-697. doi: 10.1007/s11523-019-00672-2. PMID: 31555963.	No	Did not meet the basic inclusion criteria after the title and abstract evaluation
314	Kim JW, Madan RA, Gulley JL. Initial PSA oscillations precede prolonged stable disease in a patient treated with a therapeutic cancer vaccine. Clin Genitourin Cancer. 2012 Mar;10(1):43-6. doi: 10.1016/j.clgc.2011.09.003. Epub 2011 Oct 21. PMID: 22019260; PMCID: PMC3279569.	No	No specific cancer drug tratment
315	Kim JY, Lee E, Park K, Im SA, Sohn J, Lee KS, Chae YS, Kim JH, Kim TY, Jung KH, Park YH; Breast Cancer Committee of the Korean Cancer Study Group. Exploratory biomarker analysis from a phase II clinical trial of eribulin plus gemcitabine versus paclitaxel plus gemcitabine for HER2-negative metastatic breast cancer patients (KCSG BR13-11). Breast Cancer Res Treat. 2019 Nov;178(2):367-377. doi: 10.…	No	Did not meet the basic inclusion criteria after the title and abstract evaluation
316	Kim YI, Cho SJ, Lee JY, Kim CG, Kook MC, Ryu KW, Kim YW, Choi IJ. Effect of Helicobacter pylori Eradication on Long-Term Survival after Distal Gastrectomy for Gastric Cancer. Cancer Res Treat. 2016 Jul;48(3):1020-9. doi: 10.4143/crt.2015.264. Epub 2015 Nov 17. PMID: 26582396; PMCID: PMC4946357.	No	Did not meet the basic inclusion criteria after the title and abstract evaluation
317	Kim YJ, Lee WJ, Woo SM, Kim TH, Han SS, Kim BH, Moon SH, Kim SS, Koh YH, Park SJ, Kim JY, Kim DY, Park JW. Comparison of capecitabine and 5-fluorouracil in chemoradiotherapy for locally advanced pancreatic cancer. Radiat Oncol. 2013 Jul 3;8:160. doi: 10.1186/1748-717X-8-160. PMID: 23822606; PMCID: PMC3702484.	No	Not a Phase II study
318	Kinj R, Chand ME, Gal J, Gautier M, Lam Cham Kee D, Hannoun-Lévi JM. Five- year oncological outcome after a single fraction of accelerated partial breast irradiation in the elderly. Radiat Oncol. 2019 Dec 21;14(1):234. doi: 10.1186/s13014-019-1448-0. PMID: 31864391; PMCID: PMC6925849.	No	Did not meet the basic inclusion criteria after the title and abstract evaluation
319	Kitagawa C, Kada A, Saito AM, Ichinose Y, Saka H. Rationale and Design of a Randomized Phase 2 Trial of Gefitinib Plus Bevacizumab vs Gefitinib Alone in Patients with Epidermal Growth Factor Receptor Mutant Non-Squamous Non-Small- Cell Lung Cancer: Study Protocol. Kurume Med J. 2019 May 16;65(2):77-81. doi: 10.2739/kurumemedj.MS652001. Epub 2018 Nov 15. PMID: 30429415.	No	Did not meet the basic inclusion criteria after the title and abstract evaluation
320	Klinger M, Tamandl D, Eipeldauer S, Hacker S, Herberger B, Kaczirek K, Dorfmeister M, Gruenberger B, Gruenberger T. Bevacizumab improves pathological response of colorectal cancer liver metastases treated with XELOX/FOLFOX. Ann Surg Oncol. 2010 Aug;17(8):2059-65. doi: 10.1245/s10434-010-0972-9. Epub 2010 Feb 23. PMID: 20177795.	No	No information on OR, OS, RFS
321	Kohler S, Zeller C, Iliev H, Kaspers S. Safety and Tolerability of Empagliflozin in Patients with Type 2 Diabetes: Pooled Analysis of Phase I-III Clinical Trials. Adv Ther. 2017 Jul;34(7):1707-1726. doi: 10.1007/s12325-017-0573-0. Epub 2017 Jun 19. PMID: 28631216; PMCID: PMC5504200.	No	Did not meet the basic inclusion criteria after the title and abstract evaluation
322	Kourie HR, Tabchi S, Ghosn M. Checkpoint inhibitors in gastrointestinal cancers: Expectations and reality. World J Gastroenterol. 2017 May 7;23(17):3017-3021. doi: 10.3748/wjg.v23.i17.3017. PMID: 28533658; PMCID: PMC5423038.	No	Did not meet the basic inclusion criteria after the title and abstract evaluation
323	Kovalchik S, Mietlowski W. Statistical methods for a phase II oncology trial with a growth modulation index (GMI) endpoint. Contemp Clin Trials. 2011 Jan;32(1):99-107. doi: 10.1016/j.cct.2010.09.010. Epub 2010 Oct 13. PMID: 20920605.	No	No information on OR, OS, RFS
324	Krause S, Sterzing F, Neuhof D, Edler L, Debus J, Herfarth K. Hypofractionated helical intensity-modulated radiotherapy of the prostate bed after prostatectomy with or without the pelvic lymph nodes - the PRIAMOS trial. BMC Cancer. 2012 Oct 31;12:504. doi: 10.1186/1471-2407-12-504. PMID: 23114055; PMCID: PMC3495015.	No	Not a Phase II study
325	Kripp M, Wieneke J, Kienle P, Welzel G, Brade J, Horisberger K, Wenz F, Post S, Gencer D, Hofmann WK, Hofheinz RD. Intensified neoadjuvant chemoradiotherapy in locally advanced rectal cancer -- impact on long-term quality of life. Eur J Surg Oncol. 2012 Jun;38(6):472-7. doi: 10.1016/j.ejso.2012.02.002. Epub 2012 Feb 18. PMID: 22349986.	No	Not a Phase II study
326	Kuehn BM. Patients' unrealistic hopes for cancer trial benefits may hinder consent. JAMA. 2011 Mar 23;305(12):1186-7. doi: 10.1001/jama.2011.317. PMID: 21427367.	No	No information on OR, OS, RFS
327	Kumar A, Straka C, Courtney PT, Vitzthum L, Riviere P, Murphy JD. Cost- Effectiveness Analysis of Stereotactic Ablative Radiation Therapy in Patients With Oligometastatic Cancer. Int J Radiat Oncol Biol Phys. 2021 Apr 1;109(5):1185-1194. doi: 10.1016/j.ijrobp.2020.09.045. Epub 2020 Sep 28. PMID: 33002541.	No	Did not meet the basic inclusion criteria after the title and abstract evaluation
328	Kunisaki C, Takahashi M, Ono HA, Oshima T, Takagawa R, Kimura J, Kosaka T, Makino H, Akiyama H, Endo I. Inflammation-based prognostic score predicts survival in patients with advanced gastric cancer receiving biweekly docetaxel and s-1 combination chemotherapy. Oncology. 2012;83(4):183-91. doi: 10.1159/000341346. Epub 2012 Aug 11. PMID: 22890015.	No	No specific cancer drug tratment
329	Kunos CA, Winter K, Dicker AP, Small W Jr, Abdul-Karim FW, Dawson D, Jhingran A, Valicenti R, Weidhaas JB, Gaffney DK. Ribonucleotide reductase expression in cervical cancer: a radiation therapy oncology group translational science analysis. Int J Gynecol Cancer. 2013 May;23(4):615-21. doi: 10.1097/IGC.0b013e31828b4eb5. PMID: 23552804; PMCID: PMC3662019.	No	Not a Phase II study
330	Kwa M, Edwards S, Downey A, Reich E, Wallach R, Curtin J, Muggia F. Ovarian cancer in BRCA mutation carriers: improved outcome after intraperitoneal (IP) cisplatin. Ann Surg Oncol. 2014 May;21(5):1468-73. doi: 10.1245/s10434-013-3277-y. Epub 2013 Oct 1. PMID: 24081797.	No	Not a Phase II study
331	L'Allemain G. Le palbociclib double le temps de survie sans progression dans le cancer du sein métastatique [Doubling time of progression-free survival by palbociclib in metastatic breast cancer]. Bull Cancer. 2015 Apr;102(4):300. French. doi: 10.1016/j.bulcan.2015.02.011. PMID: 26042255.	No	Did not meet the basic inclusion criteria after the title and abstract evaluation
332	Lagmay JP, Krailo MD, Dang H, Kim A, Hawkins DS, Beaty O 3rd, Widemann BC, Zwerdling T, Bomgaars L, Langevin AM, Grier HE, Weigel B, Blaney SM, Gorlick R, Janeway KA. Outcome of Patients With Recurrent Osteosarcoma Enrolled in Seven Phase II Trials Through Children's Cancer Group, Pediatric Oncology Group, and Children's Oncology Group: Learning From the Past to Move Forward. J Clin Oncol. 2016 S…	No	Participans under 18 y.o.
333	Lai TL, Lavori PW, Shih MC. Sequential design of phase II-III cancer trials. Stat Med. 2012 Aug 15;31(18):1944-60. doi: 10.1002/sim.5346. Epub 2012 Mar 16. PMID: 22422502; PMCID: PMC4532356.	No	Not a Phase II study
334	Lai X, Zee BC. Mixed response and time-to-event endpoints for multistage single-arm phase II design. Trials. 2015 Jun 4;16:250. doi: 10.1186/s13063-015-0743-9. PMID: 26037094; PMCID: PMC4460691.	No	Did not meet the basic inclusion criteria after the title and abstract evaluation
335	Lalani AA, McKay RR, Lin X, Simantov R, Kaymakcalan MD, Choueiri TK. Proton Pump Inhibitors and Survival Outcomes in Patients With Metastatic Renal Cell Carcinoma. Clin Genitourin Cancer. 2017 Dec;15(6):724-732. doi: 10.1016/j.clgc.2017.05.019. Epub 2017 May 31. PMID: 28645482.	No	Did not meet the basic inclusion criteria after the title and abstract evaluation
336	Lam K, Chan C, Done SJ, Levine MN, Reilly RM. Preclinical pharmacokinetics, biodistribution, radiation dosimetry and acute toxicity studies required for regulatory approval of a Clinical Trial Application for a Phase I/II clinical trial of (111)In-BzDTPA-pertuzumab. Nucl Med Biol. 2015 Feb;42(2):78-84. doi: 10.1016/j.nucmedbio.2014.09.011. Epub 2014 Oct 14. PMID: 25459109.	No	Did not meet the basic inclusion criteria after the title and abstract evaluation
337	Lambert JM, Chari RV. Ado-trastuzumab Emtansine (T-DM1): an antibody-drug conjugate (ADC) for HER2-positive breast cancer. J Med Chem. 2014 Aug 28;57(16):6949-64. doi: 10.1021/jm500766w. Epub 2014 Jul 10. PMID: 24967516.	No	Did not meet the basic inclusion criteria after the title and abstract evaluation
338	Landman A. 2016 ASCO Gastrointestinal Cancers Symposium. Lancet Oncol. 2016 Mar;17(3):282. doi: 10.1016/S1470-2045(16)00066-8. Epub 2016 Jan 29. PMID: 26831286.	No	Did not meet the basic inclusion criteria after the title and abstract evaluation
339	Lange MR, Schmidli H. Optimal design of clinical trials with biologics using dose-time-response models. Stat Med. 2014 Dec 30;33(30):5249-64. doi: 10.1002/sim.6299. Epub 2014 Sep 10. PMID: 25209423.	No	Did not meet the basic inclusion criteria after the title and abstract evaluation
340	Lawrence N, Martin A, Toner G, Stockler M, Buizen L, Thomson D, Gebski V, Friedlander M, Yeung A, Wong N, Gurney H, Rosenthal M, Singhal N, Kichenadasse G, Wong S, Lewis C, Vasey P, Grimison P. Long-term outcomes of accelerated BEP (bleomycin, etoposide, cisplatin) for advanced germ cell tumours: updated analysis of an Australian multicentre phase II trial by the Australian and New Zealand Urogen…	No	Did not meet the basic inclusion criteria after the title and abstract evaluation
341	Lawrence YR, Vikram B, Dignam JJ, Chakravarti A, Machtay M, Freidlin B, Takebe N, Curran WJ Jr, Bentzen SM, Okunieff P, Coleman CN, Dicker AP. NCI-RTOG translational program strategic guidelines for the early-stage development of radiosensitizers. J Natl Cancer Inst. 2013 Jan 2;105(1):11-24. doi: 10.1093/jnci/djs472. Epub 2012 Dec 10. PMID: 23231975; PMCID: PMC3536642.	No	Not a Phase II study
342	Leblond P, Meignan S, Le Tinier F, Bethe U, Lansiaux A. L'inhibiteur d'intégrines Cilengitide : un nouveau principe actif en neuro-oncologie [The inhibitor of integrins Cilengitide: a new active drug in neuro-oncology]. Bull Cancer. 2011 Oct;98(9):1083-90. French. doi: 10.1684/bdc.2011.1429. PMID: 21914576.	No	No specific cancer drug tratment
343	Lee J, Im SA, Kim GM, Jung KH, Kang SY, Park IH, Kim JH, Ahn HK, Park YH. Implications of Tamoxifen Resistance in Palbociclib Efficacy for Patients with Hormone Receptor-Positive, HER2-Negative Metastatic Breast Cancer: Subgroup Analyses of KCSG-BR15-10 (YoungPEARL). Cancer Res Treat. 2021 Jul;53(3):695-702. doi: 10.4143/crt.2020.1246. Epub 2020 Dec 17. PMID: 33332933; PMCID: PMC8291192.	No	Did not meet the basic inclusion criteria after the title and abstract evaluation
344	Lee JO, Kim TM, Lee SH, Kim DW, Kim S, Jeon YK, Chung DH, Kim WH, Kim YT, Yang SC, Kim YW, Heo DS, Bang YJ. Anaplastic lymphoma kinase translocation: a predictive biomarker of pemetrexed in patients with non-small cell lung cancer. J Thorac Oncol. 2011 Sep;6(9):1474-80. doi: 10.1097/JTO.0b013e3182208fc2. PMID: 21642865.	No	No information on OR, OS, RFS
345	Lei X, Yuan Y, Yin G. Bayesian phase II adaptive randomization by jointly modeling time-to-event efficacy and binary toxicity. Lifetime Data Anal. 2011 Jan;17(1):156-74. doi: 10.1007/s10985-010-9163-z. Epub 2010 Apr 3. PMID: 20364321.	No	No information on OR, OS, RFS
346	Lenihan D, Suter T, Brammer M, Neate C, Ross G, Baselga J. Pooled analysis of cardiac safety in patients with cancer treated with pertuzumab. Ann Oncol. 2012 Mar;23(3):791-800. doi: 10.1093/annonc/mdr294. Epub 2011 Jun 10. Erratum in: Ann Oncol. 2019 Jun 1;30(6):1021. PMID: 21665955; PMCID: PMC3331733.	No	No specific cancer drug tratment
347	Leon-Novelo LG, Bekele BN, Müller P, Quintana F, Wathen K. Borrowing strength with nonexchangeable priors over subpopulations. Biometrics. 2012 Jun;68(2):550-8. doi: 10.1111/j.1541-0420.2011.01693.x. Epub 2011 Oct 31. PMID: 22040065; PMCID: PMC5289226.	No	Did not meet the basic inclusion criteria after the title and abstract evaluation
348	Li B, Shin H, Gulbekyan G, Pustovalova O, Nikolsky Y, Hope A, Bessarabova M, Schu M, Kolpakova-Hart E, Merberg D, Dorner A, Trepicchio WL. Development of a Drug-Response Modeling Framework to Identify Cell Line Derived Translational Biomarkers That Can Predict Treatment Outcome to Erlotinib or Sorafenib. PLoS One. 2015 Jun 24;10(6):e0130700. doi: 10.1371/journal.pone.0130700. PMID: 26107615; PMCI…	No	Did not meet the basic inclusion criteria after the title and abstract evaluation
349	Li C, Wang B, Lu D, Jin JY, Gao Y, Matsunaga K, Igawa Y, Nijem I, Lu M, Strasak A, Chernyukhin N, Girish S. Ethnic sensitivity assessment of the antibody-drug conjugate trastuzumab emtansine (T-DM1) in patients with HER2-positive locally advanced or metastatic breast cancer. Cancer Chemother Pharmacol. 2016 Sep;78(3):547-58. doi: 10.1007/s00280-016-3099-2. Epub 2016 Jul 16. PMID: 27423671.	No	Did not meet the basic inclusion criteria after the title and abstract evaluation
350	Li H, Sun Y, Yu J, Liu C, Liu J, Wang Y. Semimechanistically Based Modeling of Pembrolizumab Time-Varying Clearance Using 4 Longitudinal Covariates in Patients With Non-Small Cell Lung Cancer. J Pharm Sci. 2019 Jan;108(1):692-700. doi: 10.1016/j.xphs.2018.10.064. Epub 2018 Nov 10. PMID: 30423341.	No	Did not meet the basic inclusion criteria after the title and abstract evaluation
351	Li J, Al-Huniti N, Henningsson A, Tang W, Masson E. Population pharmacokinetic and exposure simulation analysis for cediranib (AZD2171) in pooled Phase I/II studies in patients with cancer. Br J Clin Pharmacol. 2017 Aug;83(8):1723-1733. doi: 10.1111/bcp.13266. Epub 2017 Mar 27. PMID: 28213941; PMCID: PMC5510068.	No	Did not meet the basic inclusion criteria after the title and abstract evaluation
352	Li J, Zhao Z, Du G, Dai T, Zhen X, Cai H, Liao D, Xiang M, Wen Y, Geng L, Yang X, Feng G, Zhang Y, Bai J, Liu L, Du X. Safety and efficacy of pulsed low- dose rate radiotherapy for local recurrent esophageal squamous cell carcinoma after radiotherapy: Study protocol for a prospective multi-center phase II trial. Medicine (Baltimore). 2019 Jun;98(26):e16176. doi: 10.1097/MD.0000000000016176. PMID:…	No	Did not meet the basic inclusion criteria after the title and abstract evaluation
353	Li M, Basu A, Bennette CS, Veenstra DL, Garrison LP. Do cancer treatments have option value? Real-world evidence from metastatic melanoma. Health Econ. 2019 Jul;28(7):855-867. doi: 10.1002/hec.3899. PMID: 31237095.	No	Did not meet the basic inclusion criteria after the title and abstract evaluation
354	Li Y, Mick R, Heitjan DF. A Bayesian approach for unplanned sample sizes in phase II cancer clinical trials. Clin Trials. 2012 Jun;9(3):293-302. doi: 10.1177/1740774512443429. Epub 2012 Apr 20. PMID: 22523304; PMCID: PMC4283461.	No	Not a Phase II study
355	Li Y, Mick R, Heitjan DF. Suspension of accrual in phase II cancer clinical trials. Clin Trials. 2015 Apr;12(2):128-38. doi: 10.1177/1740774514562029. Epub 2015 Jan 7. PMID: 25568092; PMCID: PMC4355337.	No	Did not meet the basic inclusion criteria after the title and abstract evaluation
356	Li YQ, Tian YM, Tan SH, Liu MZ, Kusumawidjaja G, Ong EHW, Zhao C, Tan TWK, Fong KW, Sommat K, Soong YL, Wee JTS, Han F, Chua MLK. Prognostic Model for Stratification of Radioresistant Nasopharynx Carcinoma to Curative Salvage Radiotherapy. J Clin Oncol. 2018 Mar 20;36(9):891-899. doi: 10.1200/JCO.2017.75.5165. Epub 2018 Feb 7. PMID: 29412781.	No	Did not meet the basic inclusion criteria after the title and abstract evaluation
357	Li Z, Shan F, Ying X, Zhang L, Ren H, Li S, Jia Y, Miao R, Xue K, Li Z, Wang Y, Yan C, Zhang Y, Pang F, Ji J. Laparoscopic or open distal gastrectomy after neoadjuvant chemotherapy for advanced gastric cancer: study protocol for a randomised phase II trial. BMJ Open. 2018 Aug 10;8(8):e021633. doi: 10.1136/bmjopen-2018-021633. PMID: 30099396; PMCID: PMC6089315.	No	Did not meet the basic inclusion criteria after the title and abstract evaluation
358	Lim HS, Sun W, Parivar K, Wang D. Predicting Overall Survival and Progression-Free Survival Using Tumor Dynamics in Advanced Breast Cancer Patients. AAPS J. 2019 Jan 30;21(2):22. doi: 10.1208/s12248-018-0290-x. PMID: 30701431.	No	Did not meet the basic inclusion criteria after the title and abstract evaluation
359	Lim SH, Linton KM, Collins GP, Dhondt J, Caddy J, Rossiter L, Vadher K, Fines K, Rogers LE, Fernando D, Stanton L, Davies AJ, Johnson PWM, Griffiths G. RIVA - a phase IIa study of rituximab and varlilumab in relapsed or refractory B-cell malignancies: study protocol for a randomized controlled trial. Trials. 2018 Nov 9;19(1):619. doi: 10.1186/s13063-018-2996-6. PMID: 30413184; PMCID: PMC6230275.	No	Did not meet the basic inclusion criteria after the title and abstract evaluation
360	Lin CJ, Wason JMS. Improving phase II oncology trials using best observed RECIST response as an endpoint by modelling continuous tumour measurements. Stat Med. 2017 Dec 20;36(29):4616-4626. doi: 10.1002/sim.7453. Epub 2017 Aug 28. PMID: 28850689; PMCID: PMC5724692.	No	Did not meet the basic inclusion criteria after the title and abstract evaluation
361	Lin R, Coleman RL, Yuan Y. TOP: Time-to-Event Bayesian Optimal Phase II Trial Design for Cancer Immunotherapy. J Natl Cancer Inst. 2020 Jan 1;112(1):38-45. doi: 10.1093/jnci/djz049. PMID: 30924863; PMCID: PMC8204709.	No	Did not meet the basic inclusion criteria after the title and abstract evaluation
362	Lin ZZ, Hsu C, Hu FC, Shao YY, Chang DY, Yang CH, Hong RL, Hsu CH, Cheng AL. Factors impacting prognosis prediction in BCLC stage C and Child-Pugh class A hepatocellular carcinoma patients in prospective clinical trials of systemic therapy. Oncologist. 2012;17(7):970-7. doi: 10.1634/theoncologist.2011-0411. Epub 2012 Jun 6. PMID: 22673633; PMCID: PMC3399654.	No	No specific cancer drug tratment
363	Lindsay CR, Roxburgh P, Graham J. How do we optimally use cetuximab in first-line treatment for metastatic colorectal cancer? Future Oncol. 2013 Jun;9(6):825-9. doi: 10.2217/fon.13.60. PMID: 23718303.	No	Not a Phase II study
364	Liniker E, Harrison M, Weaver JM, Agrawal N, Chhabra A, Kingshott V, Bailey S, Eisen TG, Corrie PG. Treatment costs associated with interventional cancer clinical trials conducted at a single UK institution over 2 years (2009-2010). Br J Cancer. 2013 Oct 15;109(8):2051-7. doi: 10.1038/bjc.2013.495. Epub 2013 Sep 24. PMID: 24064969; PMCID: PMC3798949.	No	Not a Phase II study
365	Liu J, Lin Y, Shih WJ. On Simon's two-stage design for single-arm phase IIA cancer clinical trials under beta-binomial distribution. Stat Med. 2010 May 10;29(10):1084-95. doi: 10.1002/sim.3805. PMID: 20077506.	No	No information on OR, OS, RFS
366	Liu J. A type of sample size design in cancer clinical trials for response rate estimation. Contemp Clin Trials. 2011 Jan;32(1):140-6. doi: 10.1016/j.cct.2010.10.005. Epub 2010 Oct 18. PMID: 20965278.	No	No information on OR, OS, RFS
367	Liu R, Huang M, Zhao X, Peng W, Sun S, Cao J, Ji D, Wang C, Guo W, Li J, Yin J, Zhu X. Neutropenia predicts better prognosis in patients with metastatic gastric cancer on a combined epirubicin, oxaliplatin and 5-fluorouracil regimen. Oncotarget. 2015 Nov 17;6(36):39018-27. doi: 10.18632/oncotarget.5730. PMID: 26528696; PMCID: PMC4770753.	No	Did not meet the basic inclusion criteria after the title and abstract evaluation
368	Liu X, Li W, Zhang Y, Jiang Y, Zhao Q, Zhong D. Simultaneous determination of alflutinib and its active metabolite in human plasma using liquid chromatography-tandem mass spectrometry. J Pharm Biomed Anal. 2019 Nov 30;176:112735. doi: 10.1016/j.jpba.2019.06.032. Epub 2019 Jul 16. PMID: 31394305.	No	Did not meet the basic inclusion criteria after the title and abstract evaluation
369	Loi M, Magallon-Baro A, Suker M, van Eijck C, Sharma A, Hoogeman M, Nuyttens J. Pancreatic cancer treated with SBRT: Effect of anatomical interfraction variations on dose to organs at risk. Radiother Oncol. 2019 May;134:67-73. doi: 10.1016/j.radonc.2019.01.020. Epub 2019 Feb 2. PMID: 31005226.	No	Did not meet the basic inclusion criteria after the title and abstract evaluation
370	Lokiec F, Douillard JY. Inhibiteurs de tyrosine kinase (TKI) de l'EGFR: similitudes et différences [Inhibitors of the epidermal growth factor receptor (EGFR) tyrosine kinase: similarity and differences]. Rev Pneumol Clin. 2011 Jun;67 Suppl 1:S15-9. French. doi: 10.1016/S0761-8417(11)70005-0. PMID: 21777761.	No	No information on OR, OS, RFS
371	Lorenzen S, Blank S, Lordick F, Siewert JR, Ott K. Prediction of response and prognosis by a score including only pretherapeutic parameters in 410 neoadjuvant treated gastric cancer patients. Ann Surg Oncol. 2012 Jul;19(7):2119-27. doi: 10.1245/s10434-012-2254-1. Epub 2012 Mar 7. PMID: 22395980.	No	Not a Phase II study
372	Loupakis F, Schirripa M, Caparello C, Funel N, Pollina L, Vasile E, Cremolini C, Salvatore L, Morvillo M, Antoniotti C, Marmorino F, Masi G, Falcone A. Histopathologic evaluation of liver metastases from colorectal cancer in patients treated with FOLFOXIRI plus bevacizumab. Br J Cancer. 2013 Jun 25;108(12):2549-56. doi: 10.1038/bjc.2013.245. Epub 2013 May 23. PMID: 23703247; PMCID: PMC3694238.	No	Not a Phase II study
373	Lourdes LS, Jalal SI, Hanna N. Adjuvant Epidermal Growth Factor Receptor Inhibitors in Non-Small Cell Lung Cancer. Oncologist. 2015 Sep;20(9):975-8. doi: 10.1634/theoncologist.2015-0182. Epub 2015 Aug 12. PMID: 26268739; PMCID: PMC4571806.	No	Did not meet the basic inclusion criteria after the title and abstract evaluation
374	Lowenstein PR. Cancer vaccines in glioma: how to balance the challenges of small trials, efficiency, and potential adverse events. J Clin Oncol. 2010 Nov 1;28(31):4670-3. doi: 10.1200/JCO.2010.32.1117. Epub 2010 Oct 4. PMID: 20921460.	No	No information on OR, OS, RFS
375	Lubaroff DM, Vaena D, Brown JA, Zehr P, Griffith KC, Brown E, Eastman J, Nepple K, Kattula A, Williams RD. Vaccine immunotherapy for prostate cancer: from mice to men. Immunol Res. 2014 Aug;59(1-3):229-35. doi: 10.1007/s12026-014-8531-2. PMID: 24847764.	No	Not a Phase II study
376	Lung-cancer immunotherapeutics on the horizon as Opdivo advances through Phase 2. Hum Vaccin Immunother. 2014;10(12):3427. PMID: 26052584.	No	Not a Phase II study
377	Luo J, Antonarakis ES. PARP inhibition - not all gene mutations are created equal. Nat Rev Urol. 2019 Jan;16(1):4-6. doi: 10.1038/s41585-018-0129-3. PMID: 30498248; PMCID: PMC7959484.	No	Did not meet the basic inclusion criteria after the title and abstract evaluation
378	Lyman GH, Reiner M, Morrow PK, Crawford J. The effect of filgrastim or pegfilgrastim on survival outcomes of patients with cancer receiving myelosuppressive chemotherapy. Ann Oncol. 2015 Jul;26(7):1452-8. doi: 10.1093/annonc/mdv174. Epub 2015 Apr 7. PMID: 25851633.	No	Did not meet the basic inclusion criteria after the title and abstract evaluation
379	Ma CJ, Chang TK, Tsai HL, Su WC, Huang CW, Yeh YS, Chang YT, Wang JY. Regorafenib plus FOLFIRI with irinotecan dose escalated according to uridine diphosphate glucuronosyltransferase 1A1genotyping in previous treated metastatic colorectal cancer patients:study protocol for a randomized controlled trial. Trials. 2019 Dec 19;20(1):751. doi: 10.1186/s13063-019-3917-z. PMID: 31856912; PMCID: PMC69238…	No	Did not meet the basic inclusion criteria after the title and abstract evaluation
380	Ma TM, Grimm J, McIntyre R, Anderson-Keightly H, Kleinberg LR, Hales RK, Moore J, Vannorsdall T, Redmond KJ. A prospective evaluation of hippocampal radiation dose volume effects and memory deficits following cranial irradiation. Radiother Oncol. 2017 Nov;125(2):234-240. doi: 10.1016/j.radonc.2017.09.035. Epub 2017 Nov 8. PMID: 29128167; PMCID: PMC9161646.	No	Did not meet the basic inclusion criteria after the title and abstract evaluation
381	MacDonald A, Priess M, Curran J, Guess J, Farutin V, Oosterom I, Chu CL, Cochran E, Zhang L, Getchell K, Lolkema M, Schultes BC, Krause S. Necuparanib, A Multitargeting Heparan Sulfate Mimetic, Targets Tumor and Stromal Compartments in Pancreatic Cancer. Mol Cancer Ther. 2019 Feb;18(2):245-256. doi: 10.1158/1535-7163.MCT-18-0417. Epub 2018 Nov 6. PMID: 30401693.	No	Did not meet the basic inclusion criteria after the title and abstract evaluation
382	Machens A, Dralle H. Parenchymal versus nonparenchymal target lesion response in clinical trials for metastatic medullary thyroid cancer. J Clin Oncol. 2010 Oct 1;28(28):e534: author reply e535-6. doi: 10.1200/JCO.2010.29.9909. Epub 2010 Aug 16. PMID: 20713862.	No	No information on OR, OS, RFS
383	Magbanua MJ, Carey LA, DeLuca A, Hwang J, Scott JH, Rimawi MF, Mayer EL, Marcom PK, Liu MC, Esteva FJ, Park JW, Rugo HS; Translational Breast Cancer Research Consortium. Circulating tumor cell analysis in metastatic triple- negative breast cancers. Clin Cancer Res. 2015 Mar 1;21(5):1098-105. doi: 10.1158/1078-0432.CCR-14-1948. Epub 2014 Dec 18. Erratum in: Clin Cancer Res. 2015 Jul 15;21(14):3356…	No	Did not meet the basic inclusion criteria after the title and abstract evaluation
384	Makhoul I, Todorova VK, Siegel ER, Erickson SW, Dhakal I, Raj VR, Lee JY, Orloff MS, Griffin RJ, Henry-Tillman RS, Klimberg S, Hutchins LF, Kadlubar SA. Germline Genetic Variants in TEK, ANGPT1, ANGPT2, MMP9, FGF2 and VEGFA Are Associated with Pathologic Complete Response to Bevacizumab in Breast Cancer Patients. PLoS One. 2017 Jan 3;12(1):e0168550. doi: 10.1371/journal.pone.0168550. PMID: 280459…	No	Did not meet the basic inclusion criteria after the title and abstract evaluation
385	Manapov F, Sepe S, Niyazi M, Belka C, Friedel G, Budach W. Dose-volumetric parameters and prediction of severe acute esophagitis in patients with locally- advanced non small-cell lung cancer treated with neoadjuvant concurrent hyperfractionated-accelerated chemoradiotherapy. Radiat Oncol. 2013 May 17;8:122. doi: 10.1186/1748-717X-8-122. PMID: 23680396; PMCID: PMC3694011.	No	Not a Phase II study
386	Mander AP, Thompson SG. Two-stage designs optimal under the alternative hypothesis for phase II cancer clinical trials. Contemp Clin Trials. 2010 Nov;31(6):572-8. doi: 10.1016/j.cct.2010.07.008. Epub 2010 Aug 1. PMID: 20678585; PMCID: PMC3049867.	No	No information on OR, OS, RFS
387	Mander AP, Wason JM, Sweeting MJ, Thompson SG. Admissible two-stage designs for phase II cancer clinical trials that incorporate the expected sample size under the alternative hypothesis. Pharm Stat. 2012 Mar-Apr;11(2):91-6. doi: 10.1002/pst.501. Epub 2012 Jan 10. PMID: 22232071.	No	No specific cancer drug tratment
388	Mandrekar SJ, Qi Y, Hillman SL, Allen Ziegler KL, Reuter NF, Rowland KM Jr, Kuross SA, Marks RS, Schild SE, Adjei AA. Endpoints in phase II trials for advanced non-small cell lung cancer. J Thorac Oncol. 2010 Jan;5(1):3-9. doi: 10.1097/JTO.0b013e3181c0a313. PMID: 19884856; PMCID: PMC2798014.	No	No detailed information on patients inclusion parameters, or unsuitable arms
389	Maoz A, Ciccone MA, Matsuzaki S, Coleman RL, Matsuo K. Emerging serine- threonine kinase inhibitors for treating ovarian cancer. Expert Opin Emerg Drugs. 2019 Dec;24(4):239-253. doi: 10.1080/14728214.2019.1696773. PMID: 31755325; PMCID: PMC7526049.	No	Did not meet the basic inclusion criteria after the title and abstract evaluation
390	Marchetti A, Palma JF, Felicioni L, De Pas TM, Chiari R, Del Grammastro M, Filice G, Ludovini V, Brandes AA, Chella A, Malorgio F, Guglielmi F, De Tursi M, Santoro A, Crinò L, Buttitta F. Early Prediction of Response to Tyrosine Kinase Inhibitors by Quantification of EGFR Mutations in Plasma of NSCLC Patients. J Thorac Oncol. 2015 Oct;10(10):1437-43. doi: 10.1097/JTO.0000000000000643. PMID: 26295…	No	Did not meet the basic inclusion criteria after the title and abstract evaluation
391	Maréchal R, De Schutter J, Nagy N, Demetter P, Lemmers A, Devière J, Salmon I, Tejpar S, Van Laethem JL. Putative contribution of CD56 positive cells in cetuximab treatment efficacy in first-line metastatic colorectal cancer patients. BMC Cancer. 2010 Jun 30;10:340. doi: 10.1186/1471-2407-10-340. PMID: 20591136; PMCID: PMC2912265.	No	No information on OR, OS, RFS
392	Margalit O, Mamtani R, Kopetz S, Yang YX, Lawrence YR, Abu-Gazala S, Reiss KA, Golan T, Halpern N, Aderka D, Giantonio B, Shacham-Shmueli E, Boursi B. Refining the Use of Adjuvant Oxaliplatin in Clinical Stage II or III Rectal Adenocarcinoma. Oncologist. 2019 Aug;24(8):e671-e676. doi: 10.1634/theoncologist.2018-0333. Epub 2019 Jan 29. PMID: 30696723; PMCID: PMC6693732.	No	Did not meet the basic inclusion criteria after the title and abstract evaluation
393	Mariano C, Francl M, Pope J, Wong L, Lim HJ, Lohrisch C. Comparison of toxicity experienced by older versus younger patients enrolled in breast cancer clinical trials. Clin Breast Cancer. 2015 Feb;15(1):73-9. doi: 10.1016/j.clbc.2014.09.002. Epub 2014 Sep 28. PMID: 25445420.	No	Participans under 18 y.o.
394	Markman M. "Clinical benefit rate" in phase 2 gynecologic cancer trials: implying more than the data support? Gynecol Oncol. 2010 May;117(2):348-9. doi: 10.1016/j.ygyno.2010.01.004. Epub 2010 Feb 18. PMID: 20167354.	No	No information on OR, OS, RFS
395	Marsilje TH, Pei W, Chen B, Lu W, Uno T, Jin Y, Jiang T, Kim S, Li N, Warmuth M, Sarkisova Y, Sun F, Steffy A, Pferdekamper AC, Li AG, Joseph SB, Kim Y, Liu B, Tuntland T, Cui X, Gray NS, Steensma R, Wan Y, Jiang J, Chopiuk G, Li J, Gordon WP, Richmond W, Johnson K, Chang J, Groessl T, He YQ, Phimister A, Aycinena A, Lee CC, Bursulaya B, Karanewsky DS, Seidel HM, Harris JL, Michellys PY. Synthesi…	No	Not a Phase II study
396	Martin-Castillo B, Dorca J, Vazquez-Martin A, Oliveras-Ferraros C, Lopez- Bonet E, Garcia M, Del Barco S, Menendez JA. Incorporating the antidiabetic drug metformin in HER2-positive breast cancer treated with neo-adjuvant chemotherapy and trastuzumab: an ongoing clinical-translational research experience at the Catalan Institute of Oncology. Ann Oncol. 2010 Jan;21(1):187-9. doi: 10.1093/annonc/md…	No	No detailed information on patients inclusion parameters, or unsuitable arms
397	Massabeau C, Sigal-Zafrani B, Belin L, Savignoni A, Richardson M, Kirova YM, Cohen-Jonathan-Moyal E, Mégnin-Chanet F, Hall J, Fourquet A. The fibroblast growth factor receptor 1 (FGFR1), a marker of response to chemoradiotherapy in breast cancer? Breast Cancer Res Treat. 2012 Jul;134(1):259-66. doi: 10.1007/s10549-012-2027-3. Epub 2012 Mar 22. PMID: 22438050.	No	Not a Phase II study
398	Masuishi T, Taniguchi H, Kotani D, Bando H, Komatsu Y, Shinozaki E, Nakajima TE, Satoh T, Nishina T, Esaki T, Wakabayashi M, Nomura S, Takahashi K, Ono H, Hirano N, Fujishiro N, Fuse N, Sato A, Ohtsu A, Yoshino T. Rationale and design of the BRAVERY study (EPOC1701): a multicentre phase II study of eribulin in patients with <i>BRAF</i> V600E mutant metastatic colorectal cancer. ESMO Open. 2019 No…	No	Did not meet the basic inclusion criteria after the title and abstract evaluation
399	Mayer EL. Inhibition of cyclin-dependent kinases 4 and 6 in breast cancer. Clin Adv Hematol Oncol. 2015 Apr;13(4):215-7. PMID: 26352578.	No	Did not meet the basic inclusion criteria after the title and abstract evaluation
400	McPhail ER, Law ME, Decker PA, O'Neill BP. Influence of 6q22-23 on overall survival in primary central nervous system lymphoma. Analysis of North Central Cancer Treatment Group trials 86 72 52, 93 73 51 and 96 73 51. Br J Haematol. 2011 Jul;154(1):146-50. doi: 10.1111/j.1365-2141.2010.08564.x. Epub 2011 Jan 31. PMID: 21275973; PMCID: PMC3438891.	No	No information on OR, OS, RFS
401	Mehta RR, Yamada T, Taylor BN, Christov K, King ML, Majumdar D, Lekmine F, Tiruppathi C, Shilkaitis A, Bratescu L, Green A, Beattie CW, Das Gupta TK. A cell penetrating peptide derived from azurin inhibits angiogenesis and tumor growth by inhibiting phosphorylation of VEGFR-2, FAK and Akt. Angiogenesis. 2011 Sep;14(3):355-69. doi: 10.1007/s10456-011-9220-6. Epub 2011 Jun 11. PMID: 21667138.	No	No information on OR, OS, RFS
402	Mendez LC, Ravi A, Chung H, Tseng CL, Wronski M, Paudel M, McGuffin M, Cheung P, Loblaw A, Morton G. Pattern of relapse and dose received by the recurrent intraprostatic nodule in low- to intermediate-risk prostate cancer treated with single fraction 19 Gy high-dose-rate brachytherapy. Brachytherapy. 2018 Mar-Apr;17(2):291-297. doi: 10.1016/j.brachy.2017.10.001. Epub 2017 Nov 11. PMID: 29137956.	No	Did not meet the basic inclusion criteria after the title and abstract evaluation
403	Menon H, Chen D, Ramapriyan R, Verma V, Barsoumian HB, Cushman TR, Younes AI, Cortez MA, Erasmus JJ, de Groot P, Carter BW, Hong DS, Glitza IC, Ferrarotto R, Altan M, Diab A, Chun SG, Heymach JV, Tang C, Nguyen QN, Welsh JW. Influence of low-dose radiation on abscopal responses in patients receiving high-dose radiation and immunotherapy. J Immunother Cancer. 2019 Sep 4;7(1):237. doi: 10.1186/s404…	No	Did not meet the basic inclusion criteria after the title and abstract evaluation
404	Messer K, Natarajan L, Ball ED, Lane TA. Toxicity-evaluation designs for phase I/II cancer immunotherapy trials. Stat Med. 2010 Mar 30;29(7-8):712-20. doi: 10.1002/sim.3799. PMID: 20213706.	No	No information on OR, OS, RFS
405	Metro G, Chiari R, Baldi A, De Angelis V, Minotti V, Crinò L. Selumetinib: a promising pharmacologic approach for KRAS-mutant advanced non-small-cell lung cancer. Future Oncol. 2013 Feb;9(2):167-77. doi: 10.2217/fon.12.198. PMID: 23414467.	No	Not a Phase II study
406	Mikhael J, Ismaila N, Cheung MC, Costello C, Dhodapkar MV, Kumar S, Lacy M, Lipe B, Little RF, Nikonova A, Omel J, Peswani N, Prica A, Raje N, Seth R, Vesole DH, Walker I, Whitley A, Wildes TM, Wong SW, Martin T. Treatment of Multiple Myeloma: ASCO and CCO Joint Clinical Practice Guideline. J Clin Oncol. 2019 May 10;37(14):1228-1263. doi: 10.1200/JCO.18.02096. Epub 2019 Apr 1. Erratum in: J Clin …	No	Did not meet the basic inclusion criteria after the title and abstract evaluation
407	Milbury K, Tannir NM, Cohen L. Treatment-related optimism protects quality of life in a phase II clinical trial for metastatic renal cell carcinoma. Ann Behav Med. 2011 Dec;42(3):313-20. doi: 10.1007/s12160-011-9301-1. PMID: 21822749.	No	No specific cancer drug tratment
408	Miles DR, Wada DR, Jumbe NL, Lacy SA, Nguyen LT. Population pharmacokinetic/pharmacodynamic modeling of tumor growth kinetics in medullary thyroid cancer patients receiving cabozantinib. Anticancer Drugs. 2016 Apr;27(4):328-41. doi: 10.1097/CAD.0000000000000330. PMID: 26825867.	No	Did not meet the basic inclusion criteria after the title and abstract evaluation
409	Misiukiewicz K, Gupta V, Posner M. The Italian Collaborative Group sets a standard for the treatment of locally advanced head and neck cancer. Ann Oncol. 2017 Sep 1;28(9):2051-2054. doi: 10.1093/annonc/mdx394. PMID: 28911089.	No	Did not meet the basic inclusion criteria after the title and abstract evaluation
410	Miura S, Naito T, Mitsunaga S, Omae K, Mori K, Inano T, Yamaguchi T, Tatematsu N, Okayama T, Morikawa A, Mouri T, Tanaka H, Kimura M, Imai H, Mizukami T, Imoto A, Kondoh C, Shiotsu S, Okuyama H, Ueno M, Takahashi T, Tsuji T, Aragane H, Inui A, Higashiguchi T, Takayama K. A randomized phase II study of nutritional and exercise treatment for elderly patients with advanced non-small cell lung or pan…	No	Did not meet the basic inclusion criteria after the title and abstract evaluation
411	Modest DP, Rivera F, Bachet JB, de Braud F, Pietrantonio F, Koukakis R, Demonty G, Douillard JY. Panitumumab-based maintenance after oxaliplatin discontinuation in metastatic colorectal cancer: A retrospective analysis of two randomised trials. Int J Cancer. 2019 Jul 15;145(2):576-585. doi: 10.1002/ijc.32110. Epub 2019 Jan 24. PMID: 30614531; PMCID: PMC6590196.	No	Did not meet the basic inclusion criteria after the title and abstract evaluation
412	Moen MD. Bevacizumab: in previously treated glioblastoma. Drugs. 2010;70(2):181-9. doi: 10.2165/11203890-000000000-00000. PMID: 20108991.	No	No detailed information on patients inclusion parameters, or unsuitable arms
413	Molina-Garrido MJ, Guillén-Ponce C. Letter to the editor: "Phase II trial of S-1 monotherapy in elderly or frail patients with metastatic colorectal cancer". Invest New Drugs. 2011 Dec;29(6):1515-6. doi: 10.1007/s10637-010-9617-x. Epub 2010 Dec 16. PMID: 21161325.	No	No specific cancer drug tratment
414	Monzon JG, Hay AE, McDonald GT, Pater JL, Meyer RM, Chen E, Chen BE, Dancey JE. Correlation of single arm versus randomised phase 2 oncology trial characteristics with phase 3 outcome. Eur J Cancer. 2015 Nov;51(17):2501-7. doi: 10.1016/j.ejca.2015.08.004. Epub 2015 Aug 31. PMID: 26338195.	No	Did not meet the basic inclusion criteria after the title and abstract evaluation
415	Morcos PN, Nueesch E, Jaminion F, Guerini E, Hsu JC, Bordogna W, Balas B, Mercier F. Exposure-response analysis of alectinib in crizotinib-resistant ALK- positive non-small cell lung cancer. Cancer Chemother Pharmacol. 2018 Jul;82(1):129-138. doi: 10.1007/s00280-018-3597-5. Epub 2018 May 10. PMID: 29748847; PMCID: PMC6010493.	No	Did not meet the basic inclusion criteria after the title and abstract evaluation
416	Moreel X, Allaire J, Léger C, Caron A, Labonté MÈ, Lamarche B, Julien P, Desmeules P, Têtu B, Fradet V. Prostatic and dietary omega-3 fatty acids and prostate cancer progression during active surveillance. Cancer Prev Res (Phila). 2014 Jul;7(7):766-76. doi: 10.1158/1940-6207.CAPR-13-0349. Epub 2014 May 13. PMID: 24824038.	No	Not a Phase II study
417	Morielli AR, Usmani N, Boulé NG, Severin D, Tankel K, Nijjar T, Joseph K, Fairchild A, Courneya KS. Exercise during and after neoadjuvant rectal cancer treatment (the EXERT trial): study protocol for a randomized controlled trial. Trials. 2018 Jan 12;19(1):35. doi: 10.1186/s13063-017-2398-1. PMID: 29329555; PMCID: PMC5767015.	No	Did not meet the basic inclusion criteria after the title and abstract evaluation
418	Morita S, Yamamoto H, Sugitani Y. Biomarker-based Bayesian randomized phase II clinical trial design to identify a sensitive patient subpopulation. Stat Med. 2014 Oct 15;33(23):4008-16. doi: 10.1002/sim.6209. Epub 2014 May 13. PMID: 24820639.	No	Did not meet the basic inclusion criteria after the title and abstract evaluation
419	Mouillet G, Monnet E, Milleron B, Puyraveau M, Quoix E, David P, Ducoloné A, Molinier O, Zalcman G, Depierre A, Westeel V; Intergroupe Francophone de Cancérologie Thoracique (IFCT). Pathologic complete response to preoperative chemotherapy predicts cure in early-stage non-small-cell lung cancer: combined analysis of two IFCT randomized trials. J Thorac Oncol. 2012 May;7(5):841-9. doi: 10.1097/JTO…	No	Did not meet the basic inclusion criteria after the title and abstract evaluation
420	Mouillet G, Paillard MJ, Maurina T, Vernerey D, Nguyen Tan Hon T, Almotlak H, Stein U, Calcagno F, Berthod D, Robert E, Meurisse A, Thiery-Vuillemin A. Open-label, randomized multicentre phase II study to assess the efficacy and tolerability of sunitinib by dose administration regimen (dose modification or dose interruptions) in patients with advanced or metastatic renal cell carcinoma: study pro…	No	Did not meet the basic inclusion criteria after the title and abstract evaluation
421	Mulders PFA, Martínez-Piñeiro L, Heidenreich A, Babjuk M, Colombel M, Colombo R, Radziszewski P, Korneyev I, Surcel C, Yakovlev P, Witjes JA, Caris C, Schipper R, Witjes WPJ; MAGNOLIA Study Group of the EAU Research Foundation. Adjuvant recMAGE-A3 Immunotherapy After Cystectomy for Muscle-invasive Bladder Cancer: Lessons Learned from the Phase 2 MAGNOLIA Clinical Trial. Eur Urol Focus. 2019 Sep;5…	No	Did not meet the basic inclusion criteria after the title and abstract evaluation
422	Murphy CG, Khasraw M, Seidman AD. Holding back the sea: the role for maintenance chemotherapy in metastatic breast cancer. Breast Cancer Res Treat. 2010 Jul;122(1):177-9. doi: 10.1007/s10549-010-0925-9. Epub 2010 May 11. PMID: 20458530.	No	No information on OR, OS, RFS
423	Musolino A, Naldi N, Dieci MV, Zanoni D, Rimanti A, Boggiani D, Sgargi P, Generali DG, Piacentini F, Ambroggi M, Cagossi K, Gianni L, Sarti S, Bisagni G, Ardizzoni A, Conte PF, Guarneri V. Immunoglobulin G fragment C receptor polymorphisms and efficacy of preoperative chemotherapy plus trastuzumab and lapatinib in HER2-positive breast cancer. Pharmacogenomics J. 2016 Oct;16(5):472-7. doi: 10.1038…	No	Did not meet the basic inclusion criteria after the title and abstract evaluation
424	Muthana SM, Gulley JL, Hodge JW, Schlom J, Gildersleeve JC. ABO blood type correlates with survival on prostate cancer vaccine therapy. Oncotarget. 2015 Oct 13;6(31):32244-56. doi: 10.18632/oncotarget.4993. PMID: 26338967; PMCID: PMC4741674.	No	Did not meet the basic inclusion criteria after the title and abstract evaluation
425	Mutze K, Langer R, Becker K, Ott K, Novotny A, Luber B, Hapfelmeier A, Göttlicher M, Höfler H, Keller G. Histone deacetylase (HDAC) 1 and 2 expression and chemotherapy in gastric cancer. Ann Surg Oncol. 2010 Dec;17(12):3336-43. doi: 10.1245/s10434-010-1182-1. Epub 2010 Jun 29. PMID: 20585871.	No	No information on OR, OS, RFS
426	Nakamura K, Shibata T, Takashima A, Yamamoto S, Fukuda H. Evaluation of three definitions of progression-free survival in preoperative cancer therapy (JCOG0801-A). Jpn J Clin Oncol. 2012 Oct;42(10):896-902. doi: 10.1093/jjco/hys122. Epub 2012 Jul 27. PMID: 22844128.	No	Not a Phase II study
427	Nakayama H, Tsukamoto K. Unique characteristics of regulatory approval and pivotal studies of orphan anticancer drugs in Japan. Invest New Drugs. 2018 Aug;36(4):702-708. doi: 10.1007/s10637-018-0603-z. Epub 2018 Apr 17. PMID: 29667133.	No	Did not meet the basic inclusion criteria after the title and abstract evaluation
428	Nella AA, Lodish MB, Fox E, Balis FM, Quezado MM, Whitcomb PO, Derdak J, Kebebew E, Widemann BC, Stratakis CA. Vandetanib successfully controls medullary thyroid cancer-related Cushing syndrome in an adolescent patient. J Clin Endocrinol Metab. 2014 Sep;99(9):3055-9. doi: 10.1210/jc.2013-4340. Epub 2014 Mar 11. PMID: 24617713; PMCID: PMC4154103.	No	Did not meet the basic inclusion criteria after the title and abstract evaluation
429	Newell M, Mackey JR, Bigras G, Alvarez-Camacho M, Goruk S, Ghosh S, Schmidt A, Miede D, Chisotti A, Postovit L, Baker K, Mazurak V, Courneya K, Berendt R, Dong WF, Wood G, Basi SK, Joy AA, King K, Meza-Junco J, Zhu X, Field C. Comparing docosahexaenoic acid (DHA) concomitant with neoadjuvant chemotherapy versus neoadjuvant chemotherapy alone in the treatment of breast cancer (DHA WIN): protocol o…	No	Did not meet the basic inclusion criteria after the title and abstract evaluation
430	Ngeow J, Leong SS, Gao F, Toh CK, Lim WT, Tan EH, Poon D. Impact of comorbidities on clinical outcomes in non-small cell lung cancer patients who are elderly and/or have poor performance status. Crit Rev Oncol Hematol. 2010 Oct;76(1):53-60. doi: 10.1016/j.critrevonc.2009.10.005. Epub 2009 Nov 24. PMID: 19939700.	No	No information on OR, OS, RFS
431	Nickolich M, Babakoohi S, Fu P, Dowlati A. Clinical trial design in small cell lung cancer: surrogate end points and statistical evolution. Clin Lung Cancer. 2014 May;15(3):207-12. doi: 10.1016/j.cllc.2013.12.001. Epub 2013 Dec 27. PMID: 24485231.	No	Not a Phase II study
432	Nicolaides NC, Schweizer C, Somers EB, Wang W, Fernando S, Ross EN, Grasso L, Hassan R, Kline JB. CA125 suppresses amatuximab immune-effector function and elevated serum levels are associated with reduced clinical response in first line mesothelioma patients. Cancer Biol Ther. 2018 Jul 3;19(7):622-630. doi: 10.1080/15384047.2018.1449614. Epub 2018 Apr 25. PMID: 29652548; PMCID: PMC5989791.	No	Did not meet the basic inclusion criteria after the title and abstract evaluation
433	Nicosia L, Mazzola R, Rigo M, Figlia V, Giaj-Levra N, Napoli G, Ricchetti F, Corradini S, Ruggieri R, Alongi F. Moderate versus extreme hypofractionated radiotherapy: a toxicity comparative analysis in low- and favorable intermediate-risk prostate cancer patients. J Cancer Res Clin Oncol. 2019 Oct;145(10):2547-2554. doi: 10.1007/s00432-019-02983-3. Epub 2019 Jul 19. PMID: 31324979.	No	Did not meet the basic inclusion criteria after the title and abstract evaluation
434	Nordstrom BL, Oguz M, Chu BC, Ouwens M, Arkenau HT, Klein AB. Effectiveness of durvalumab versus chemotherapy in metastatic urothelial cancer: an observational, indirect comparison. J Comp Eff Res. 2020 Feb;9(3):191-199. doi: 10.2217/cer-2019-0163. Epub 2020 Jan 9. PMID: 31916448.	No	Did not meet the basic inclusion criteria after the title and abstract evaluation
435	Nordström T, Picker W, Aly M, Jäderling F, Adolfsson J, Ström P, Haug ES, Eklund M, Carlsson S, Grönberg H. Detection of Prostate Cancer Using a Multistep Approach with Prostate-specific Antigen, the Stockholm 3 Test, and Targeted Biopsies: The STHLM3 MRI Project. Eur Urol Focus. 2017 Dec;3(6):526-528. doi: 10.1016/j.euf.2017.01.014. Epub 2017 Mar 28. PMID: 28753850.	No	Did not meet the basic inclusion criteria after the title and abstract evaluation
436	Normant E, Paez G, West KA, Lim AR, Slocum KL, Tunkey C, McDougall J, Wylie AA, Robison K, Caliri K, Palombella VJ, Fritz CC. The Hsp90 inhibitor IPI-504 rapidly lowers EML4-ALK levels and induces tumor regression in ALK-driven NSCLC models. Oncogene. 2011 Jun 2;30(22):2581-6. doi: 10.1038/onc.2010.625. Epub 2011 Jan 24. PMID: 21258415.	No	No information on OR, OS, RFS
437	Nuciforo P, Pascual T, Cortés J, Llombart-Cussac A, Fasani R, Paré L, Oliveira M, Galvan P, Martínez N, Bermejo B, Vidal M, Pernas S, López R, Muñoz M, Garau I, Manso L, Alarcón J, Martínez E, Rodrik-Outmezguine V, Brase JC, Villagrasa P, Prat A, Holgado E. A predictive model of pathologic response based on tumor cellularity and tumor-infiltrating lymphocytes (CelTIL) in HER2-positive breast canc…	No	Did not meet the basic inclusion criteria after the title and abstract evaluation
438	Ocana A, Amir E, Yeung C, Seruga B, Tannock IF. How valid are claims for synergy in published clinical studies? Ann Oncol. 2012 Aug;23(8):2161-2166. doi: 10.1093/annonc/mdr608. Epub 2012 Feb 7. PMID: 22314859.	No	Not a Phase II study
439	Odia Y, Shih JH, Kreisl TN, Fine HA. Bevacizumab-related toxicities in the National Cancer Institute malignant glioma trial cohort. J Neurooncol. 2014 Nov;120(2):431-40. doi: 10.1007/s11060-014-1571-6. Epub 2014 Aug 7. PMID: 25098701.	No	Did not meet the basic inclusion criteria after the title and abstract evaluation
440	Okita K, Motohashi S, Shinnakasu R, Nagato K, Yamasaki K, Sato Y, Kitamura H, Hijikata A, Yamashita M, Shimizu K, Fujii S, Ohara O, Taniguchi M, Sakaida I, Nakayama T. A set of genes associated with the interferon-γ response of lung cancer patients undergoing α-galactosylceramide-pulsed dendritic cell therapy. Cancer Sci. 2010 Nov;101(11):2333-40. doi: 10.1111/j.1349-7006.2010.01696.x. PMID: 2080…	No	No information on OR, OS, RFS
441	Olafson LR, Siddell AH, Field KM, Byrnes M, Rapkins RW, Ng B, Nixdorf S, Barnes EH, Johns TG, Yip S, Simes J, Nowak AK, Rosenthal MA, McDonald KL. Whole genome and biomarker analysis of patients with recurrent glioblastoma on bevacizumab: A subset analysis of the CABARET trial. J Clin Neurosci. 2019 Dec;70:157-163. doi: 10.1016/j.jocn.2019.08.044. Epub 2019 Sep 30. PMID: 31582283.	No	Did not meet the basic inclusion criteria after the title and abstract evaluation
442	Olaparib Targets Some Advanced Prostate Cancers. Cancer Discov. 2016 Jan;6(1):OF1. doi: 10.1158/2159-8290.CD-NB2015-161. Epub 2015 Dec 11. PMID: 26658963.	No	Did not meet the basic inclusion criteria after the title and abstract evaluation
443	Oronsky B, Scicinski J, Reid T, Oronsky A, Carter C, Oronsky N, Cabrales P. RRx-001, a novel clinical-stage chemosensitizer, radiosensitizer, and immunosensitizer, inhibits glucose 6-phosphate dehydrogenase in human tumor cells. Discov Med. 2016 Apr;21(116):251-65. PMID: 27232511.	No	Did not meet the basic inclusion criteria after the title and abstract evaluation
444	Ott K, Rachakonda PS, Panzram B, Keller G, Lordick F, Becker K, Langer R, Buechler M, Hemminki K, Kumar R. DNA repair gene and MTHFR gene polymorphisms as prognostic markers in locally advanced adenocarcinoma of the esophagus or stomach treated with cisplatin and 5-fluorouracil-based neoadjuvant chemotherapy. Ann Surg Oncol. 2011 Sep;18(9):2688-98. doi: 10.1245/s10434-011-1601-y. Epub 2011 Feb 24…	No	No information on OR, OS, RFS
445	Ouwens MJNM, Mukhopadhyay P, Zhang Y, Huang M, Latimer N, Briggs A. Estimating Lifetime Benefits Associated with Immuno-Oncology Therapies: Challenges and Approaches for Overall Survival Extrapolations. Pharmacoeconomics. 2019 Sep;37(9):1129-1138. doi: 10.1007/s40273-019-00806-4. PMID: 31102143; PMCID: PMC6830404.	No	Did not meet the basic inclusion criteria after the title and abstract evaluation
446	Paci JT, Paci I. The time has come for a Phase 3 trial of an Epstein-Barr virus vaccine. Vaccine. 2018 Sep 25;36(40):5999-6000. doi: 10.1016/j.vaccine.2018.08.035. Epub 2018 Aug 24. PMID: 30150164.	No	Did not meet the basic inclusion criteria after the title and abstract evaluation
447	Pasquier D, Le Deley MC, Tresch E, Cormier L, Duterque M, Nenan S, Lartigau E. GETUG-AFU 31: a phase I/II multicentre study evaluating the safety and efficacy of salvage stereotactic radiation in patients with intraprostatic tumour recurrence after external radiation therapy-study protocol. BMJ Open. 2019 Aug 2;9(8):e026666. doi: 10.1136/bmjopen-2018-026666. PMID: 31377694; PMCID: PMC6686998.	No	Did not meet the basic inclusion criteria after the title and abstract evaluation
448	Patel HD, Allaf ME. Erythropoietin to Enhance Recovery of Erectile Function in Men Following Radical Prostatectomy: The ERECT Trial. Eur Urol Focus. 2019 Jul;5(4):698-699. doi: 10.1016/j.euf.2018.01.002. Epub 2018 Jan 17. PMID: 29373284.	No	Did not meet the basic inclusion criteria after the title and abstract evaluation
449	Pederson AW, Salama JK, Witt ME, Stenson KM, Blair EA, Vokes EE, Haraf DJ. Concurrent chemotherapy and intensity-modulated radiotherapy for organ preservation of locoregionally advanced oral cavity cancer. Am J Clin Oncol. 2011 Aug;34(4):356-61. doi: 10.1097/COC.0b013e3181e8420b. PMID: 21633289.	No	No information on OR, OS, RFS
450	Peer CJ, Schmidt KT, Kindrick JD, Eisner JR, Brown VV, Baskin-Bey E, Madan R, Figg WD. A population pharmacokinetic analysis of the oral CYP17 lyase and androgen receptor inhibitor seviteronel in patients with advanced/metastatic castration-resistant prostate cancer or breast cancer. Cancer Chemother Pharmacol. 2019 Oct;84(4):759-770. doi: 10.1007/s00280-019-03908-0. Epub 2019 Jul 31. PMID: 31367…	No	Did not meet the basic inclusion criteria after the title and abstract evaluation
451	Pelekanou V, Barlow WE, Nahleh ZA, Wasserman B, Lo YC, von Wahlde MK, Hayes D, Hortobagyi GN, Gralow J, Tripathy D, Porter P, Szekely B, Hatzis C, Rimm DL, Pusztai L. Tumor-Infiltrating Lymphocytes and PD-L1 Expression in Pre- and Posttreatment Breast Cancers in the SWOG S0800 Phase II Neoadjuvant Chemotherapy Trial. Mol Cancer Ther. 2018 Jun;17(6):1324-1331. doi: 10.1158/1535-7163.MCT-17-1005. E…	No	Did not meet the basic inclusion criteria after the title and abstract evaluation
452	Peng H, Chen L, Chen YP, Li WF, Tang LL, Lin AH, Sun Y, Ma J. The current status of clinical trials focusing on nasopharyngeal carcinoma: A comprehensive analysis of ClinicalTrials.gov database. PLoS One. 2018 May 2;13(5):e0196730. doi: 10.1371/journal.pone.0196730. PMID: 29718970; PMCID: PMC5931495.	No	Did not meet the basic inclusion criteria after the title and abstract evaluation
453	Pérez-Garcia J, Cortés J, Metzger Filho O. Efficacy of Single-Agent Chemotherapy for Patients with Advanced Invasive Lobular Carcinoma: A Pooled Analysis from Three Clinical Trials. Oncologist. 2019 Aug;24(8):1041-1047. doi: 10.1634/theoncologist.2018-0182. Epub 2018 Dec 21. PMID: 30578311; PMCID: PMC6693696.	No	Did not meet the basic inclusion criteria after the title and abstract evaluation
454	Perkhofer L, Berger AW, Beutel AK, Gallmeier E, Angermeier S, Fischer von Weikersthal L, Goetze TO, Muche R, Seufferlein T, Ettrich TJ. Nal-IRI with 5-fluorouracil (5-FU) and leucovorin or gemcitabine plus cisplatin in advanced biliary tract cancer - the NIFE trial (AIO-YMO HEP-0315) an open label, non- comparative, randomized, multicenter phase II study. BMC Cancer. 2019 Oct 23;19(1):990. doi: 1…	No	Did not meet the basic inclusion criteria after the title and abstract evaluation
455	Philip PA, Chansky K, LeBlanc M, Rubinstein L, Seymour L, Ivy SP, Alberts SR, Catalano PJ, Crowley J. Historical controls for metastatic pancreatic cancer: benchmarks for planning and analyzing single-arm phase II trials. Clin Cancer Res. 2014 Aug 15;20(16):4176-85. doi: 10.1158/1078-0432.CCR-13-2024. Epub 2014 Jun 9. PMID: 24914040; PMCID: PMC4296727.	No	Not a Phase II study
456	Pierobon M, Silvestri A, Spira A, Reeder A, Pin E, Banks S, Parasido E, Edmiston K, Liotta L, Petricoin E. Pilot phase I/II personalized therapy trial for metastatic colorectal cancer: evaluating the feasibility of protein pathway activation mapping for stratifying patients to therapy with imatinib and panitumumab. J Proteome Res. 2014 Jun 6;13(6):2846-55. doi: 10.1021/pr401267m. Epub 2014 May 14…	No	Not a Phase II study
457	Pietanza MC, Basch EM, Lash A, Schwartz LH, Ginsberg MS, Zhao B, Shouery M, Shaw M, Rogak LJ, Wilson M, Gabow A, Latif M, Lin KH, Wu Q, Kass SL, Miller CP, Tyson L, Sumner DK, Berkowitz-Hergianto A, Sima CS, Kris MG. Harnessing technology to improve clinical trials: study of real-time informatics to collect data, toxicities, image response assessments, and patient-reported outcomes in a phase II …	No	Not a Phase II study
458	Piskol R, Huw L, Sergin I, Kljin C, Modrusan Z, Kim D, Kljavin N, Tam R, Patel R, Burton J, Penuel E, Qu X, Koeppen H, Sumiyoshi T, de Sauvage F, Lackner MR, de Sousa E Melo F, Kabbarah O. A Clinically Applicable Gene-Expression Classifier Reveals Intrinsic and Extrinsic Contributions to Consensus Molecular Subtypes in Primary and Metastatic Colon Cancer. Clin Cancer Res. 2019 Jul 15;25(14):4431-…	No	Did not meet the basic inclusion criteria after the title and abstract evaluation
459	Pölcher M, Friedrichs N, Rudlowski C, Fimmers R, Keyver-Paik MD, Kübler K, Sauerwald A, Büttner R, Kuhn W, Braun M. Changes in Ki-67 labeling indices during neoadjuvant chemotherapy for advanced ovarian cancer are associated with survival. Int J Gynecol Cancer. 2010 May;20(4):555-60. doi: 10.1111/IGC.0b013e3181c104c0. PMID: 20442588.	No	No information on OR, OS, RFS
460	Pond GR, Abbasi S. Quantitative evaluation of single-arm versus randomized phase II cancer clinical trials. Clin Trials. 2011 Jun;8(3):260-9. doi: 10.1177/1740774511401764. Epub 2011 Apr 20. PMID: 21511687.	No	No information on OR, OS, RFS
461	Pondé N, Ameye L, Lambertini M, Paesmans M, Piccart M, de Azambuja E. Trastuzumab emtansine (T-DM1)-associated cardiotoxicity: Pooled analysis in advanced HER2-positive breast cancer. Eur J Cancer. 2020 Feb;126:65-73. doi: 10.1016/j.ejca.2019.11.023. Epub 2020 Jan 7. PMID: 31923729.	No	Did not meet the basic inclusion criteria after the title and abstract evaluation
462	Porcher R, Desseaux K. What inference for two-stage phase II trials? BMC Med Res Methodol. 2012 Aug 6;12:117. doi: 10.1186/1471-2288-12-117. PMID: 22867439; PMCID: PMC3445829.	No	Not a Phase II study
463	Positive results for drug combo in I-SPY 2 trial. Cancer Discov. 2014 Feb;4(2):OF2. doi: 10.1158/2159-8290.CD-NB2013-182. Epub 2014 Jan 9. PMID: 24501314.	No	Not a Phase II study
464	Powles T, Smith K, Stenzl A, Bedke J. Immune Checkpoint Inhibition in Metastatic Urothelial Cancer. Eur Urol. 2017 Oct;72(4):477-481. doi: 10.1016/j.eururo.2017.03.047. Epub 2017 Apr 14. PMID: 28413128.	No	Did not meet the basic inclusion criteria after the title and abstract evaluation
465	Prasad V, Goldstein JA. Clinical trial spots for cancer patients by tumour type: The cancer trials portfolio at clinicaltrials.gov. Eur J Cancer. 2015 Nov;51(17):2718-23. doi: 10.1016/j.ejca.2015.07.045. Epub 2015 Aug 25. PMID: 26321010; PMCID: PMC4663106.	No	Did not meet the basic inclusion criteria after the title and abstract evaluation
466	Prat A, Pascual T, De Angelis C, Gutierrez C, Llombart-Cussac A, Wang T, Cortés J, Rexer B, Paré L, Forero A, Wolff AC, Morales S, Adamo B, Brasó- Maristany F, Vidal M, Veeraraghavan J, Krop I, Galván P, Pavlick AC, Bermejo B, Izquierdo M, Rodrik-Outmezguine V, Reis-Filho JS, Hilsenbeck SG, Oliveira M, Dieci MV, Griguolo G, Fasani R, Nuciforo P, Parker JS, Conte P, Schiff R, Guarneri V, Osborne C…	No	Did not meet the basic inclusion criteria after the title and abstract evaluation
467	Pratte M, Ganeshamoorthy S, Carlisle B, Kimmelman J. How well are Phase 2 cancer trial publications supported by preclinical efficacy evidence? Int J Cancer. 2019 Dec 15;145(12):3370-3375. doi: 10.1002/ijc.32405. Epub 2019 May 29. PMID: 31087646.	No	Did not meet the basic inclusion criteria after the title and abstract evaluation
468	Price TJ, Townsend AR, Khattak A. Capecitabine in combination with oxaliplatin or irinotecan in elderly patients with advanced colorectal cancer: results of a randomised phase II study. Ann Oncol. 2010 Oct;21(10):2121; author reply 2121-2. doi: 10.1093/annonc/mdq450. PMID: 20860991.	No	No information on OR, OS, RFS
469	Prins RC, Rademacher BL, Mongoue-Tchokote S, Alumkal JJ, Graff JN, Eilers KM, Beer TM. C-reactive protein as an adverse prognostic marker for men with castration-resistant prostate cancer (CRPC): confirmatory results. Urol Oncol. 2012 Jan-Feb;30(1):33-7. doi: 10.1016/j.urolonc.2009.11.012. Epub 2010 Mar 6. PMID: 20207556; PMCID: PMC2894303.	No	No specific cancer drug tratment
470	Printz C. BATTLE to personalize lung cancer treatment. Novel clinical trial design and tissue gathering procedures drive biomarker discovery. Cancer. 2010 Jul 15;116(14):3307-8. doi: 10.1002/cncr.25493. PMID: 20602437.	No	No information on OR, OS, RFS
471	Qi Y, Allen Ziegler KL, Hillman SL, Redman MW, Schild SE, Gandara DR, Adjei AA, Mandrekar SJ. Impact of disease progression date determination on progression-free survival estimates in advanced lung cancer. Cancer. 2012 Nov 1;118(21):5358-65. doi: 10.1002/cncr.27528. Epub 2012 Mar 20. PMID: 22434489; PMCID: PMC3481159.	No	Not a Phase II study
472	Quartino AL, Li H, Kirschbrown WP, Mangat R, Wada DR, Garg A, Jin JY, Lum B. Population pharmacokinetic and covariate analyses of intravenous trastuzumab (Herceptin<sup>®</sup>), a HER2-targeted monoclonal antibody, in patients with a variety of solid tumors. Cancer Chemother Pharmacol. 2019 Feb;83(2):329-340. doi: 10.1007/s00280-018-3728-z. Epub 2018 Nov 22. PMID: 30467591; PMCID: PMC6394489.	No	Did not meet the basic inclusion criteria after the title and abstract evaluation
473	Queirolo P, Morabito A, Laurent S, Lastraioli S, Piccioli P, Ascierto PA, Gentilcore G, Serra M, Marasco A, Tornari E, Dozin B, Pistillo MP. Association of CTLA-4 polymorphisms with improved overall survival in melanoma patients treated with CTLA-4 blockade: a pilot study. Cancer Invest. 2013 Jun;31(5):336-45. doi: 10.3109/07357907.2013.793699. Epub 2013 May 3. PMID: 23641913.	No	Not a Phase II study
474	Quist J, Mirza H, Cheang MCU, Telli ML, O'Shaughnessy JA, Lord CJ, Tutt ANJ, Grigoriadis A. A Four-gene Decision Tree Signature Classification of Triple-negative Breast Cancer: Implications for Targeted Therapeutics. Mol Cancer Ther. 2019 Jan;18(1):204-212. doi: 10.1158/1535-7163.MCT-18-0243. Epub 2018 Oct 10. PMID: 30305342; PMCID: PMC6330084.	No	Did not meet the basic inclusion criteria after the title and abstract evaluation
475	Raje N, Vallet S. Sotatercept, a soluble activin receptor type 2A IgG-Fc fusion protein for the treatment of anemia and bone loss. Curr Opin Mol Ther. 2010 Oct;12(5):586-97. PMID: 20886391.	No	No information on OR, OS, RFS
476	Randrian V, Adenis A, Desrame J, Barbier E, Di Fiore F, Lièvre A, Dahan L, Laurent-Puig P, Mineur L, Breysacher G, Roquin G, Louafi S, Lopez A, Louvet C, Borg C, Metges JP, Faroux R, Gaba L, Manfredi S, Tougeron D. Nal-IRI/LV5-FU versus paclitaxel as second-line therapy in patients with metastatic esophageal squamous cell carcinoma (OESIRI)-PRODIGE 62: A multicentre, randomised, non- comparative …	No	Did not meet the basic inclusion criteria after the title and abstract evaluation
477	Regulatory watch: leading hedgehog inhibitor submitted for approval as skin cancer drug. Nat Rev Drug Discov. 2011 Oct 14;10(11):802-3. doi: 10.1038/nrd3594. PMID: 21997751.	No	No specific cancer drug tratment
478	Reichert JM. Which are the antibodies to watch in 2013? MAbs. 2013 Jan- Feb;5(1):1-4. doi: 10.4161/mabs.22976. Epub 2012 Dec 19. PMID: 23254906; PMCID: PMC3564874.	No	Not a Phase II study
479	Reni M. Neoadjuvant treatment for resectable pancreatic cancer: time for phase III testing? World J Gastroenterol. 2010 Oct 21;16(39):4883-7. doi: 10.3748/wjg.v16.i39.4883. PMID: 20954273; PMCID: PMC2957595.	No	No information on OR, OS, RFS
480	Richards TM, Hurley T, Grove L, Harrington KJ, Carpenter GH, Proctor GB, Nutting CM. The effect of parotid gland-sparing intensity-modulated radiotherapy on salivary composition, flow rate and xerostomia measures. Oral Dis. 2017 Oct;23(7):990-1000. doi: 10.1111/odi.12686. Epub 2017 Jun 5. PMID: 28434191; PMCID: PMC6157709.	No	Did not meet the basic inclusion criteria after the title and abstract evaluation
481	Richardson PG, Eng C, Kolesar J, Hideshima T, Anderson KC. Perifosine , an oral, anti-cancer agent and inhibitor of the Akt pathway: mechanistic actions, pharmacodynamics, pharmacokinetics, and clinical activity. Expert Opin Drug Metab Toxicol. 2012 May;8(5):623-33. doi: 10.1517/17425255.2012.681376. PMID: 22512706; PMCID: PMC4467022.	No	Did not meet the basic inclusion criteria after the title and abstract evaluation
482	Riedmann EM. Agenus cancer vaccine extends survival of GBM patients. Hum Vaccin Immunother. 2014;10(2):252-3. PMID: 24963517.	No	Not a Phase II study
483	Riedmann EM. Human vaccines & immunotherapeutics: news. Hum Vaccin Immunother. 2013 Oct;9(10):2034-7. doi: 10.4161/hv.26556. Epub 2013 Oct 18. PMID: 24056006.	No	Not a Phase II study
484	Riedmann EM. News studies: combining PROSTVAC with conventional cancer therapy. Hum Vaccin Immunother. 2012 Jul;8(7):848-9. PMID: 23213665.	No	Not a Phase II study
485	Riedmann EM. Positive phase 2 results for immatics colorectal cancer vaccine. Hum Vaccin Immunother. 2012 Mar;8(3):282. doi: 10.4161/hv.19916. Epub 2012 Mar 1. PMID: 22418877.	No	No specific cancer drug tratment
486	Riedmann EM. Stemline's synthetic multi-peptide cancer vaccine enters Phase 2. Hum Vaccin Immunother. 2014;10(6):1430. PMID: 25396232.	No	Not a Phase II study
487	Rimassa L, Personeni N, Simonelli M, Santoro A. Tivantinib: a new promising mesenchymal-epithelial transition factor inhibitor in the treatment of hepatocellular carcinoma. Future Oncol. 2013 Feb;9(2):153-65. doi: 10.2217/fon.12.188. PMID: 23414466.	No	Not a Phase II study
488	Rimel BJ, Gibson SJ, Sumner DA, Monk BJ. The American Society of Clinical Oncology 2017 Annual Meeting: A review and summary of selected abstracts. Gynecol Oncol. 2017 Sep;146(3):443-448. doi: 10.1016/j.ygyno.2017.06.030. Epub 2017 Jul 8. PMID: 28693948.	No	Did not meet the basic inclusion criteria after the title and abstract evaluation
489	Roberts MC, Weinberger M, Dusetzina SB, Dinan MA, Reeder-Hayes KE, Carey LA, Troester MA, Wheeler SB. Racial Variation in the Uptake of Oncotype DX Testing for Early-Stage Breast Cancer. J Clin Oncol. 2016 Jan 10;34(2):130-8. doi: 10.1200/JCO.2015.63.2489. Epub 2015 Nov 23. PMID: 26598755; PMCID: PMC4872005.	No	Did not meet the basic inclusion criteria after the title and abstract evaluation
490	Roehrig S, Wein A, Albrecht H, Konturek PC, Reulbach U, Männlein G, Wolff K, Ostermeier N, Hohenberger W, Hahn EG, Boxberger F. Palliative first-line treatment with weekly high-dose 5-fluorouracil as 24h-infusion and gemcitabine in metastatic pancreatic cancer (UICC IV). Med Sci Monit. 2010 Mar;16(3):CR124-131. PMID: 20190682.	No	No detailed information on patients inclusion parameters, or unsuitable arms
491	Roviello G, Generali D, Ianza A. Optimal primary end point in Phase II trials of immune checkpoint inhibitors for advanced solid cancers: an evolving issue. Immunotherapy. 2019 Apr;11(5):365-368. doi: 10.2217/imt-2018-0204. PMID: 30786842.	No	Did not meet the basic inclusion criteria after the title and abstract evaluation
492	Ruddy KJ, Guo H, Barry W, Dang CT, Yardley DA, Moy B, Marcom PK, Albain KS, Rugo HS, Ellis MJ, Shapira I, Wolff AC, Carey LA, Overmoyer BA, Hudis C, Krop IE, Burstein HJ, Winer EP, Partridge AH, Tolaney SM. Chemotherapy-related amenorrhea after adjuvant paclitaxel-trastuzumab (APT trial). Breast Cancer Res Treat. 2015 Jun;151(3):589-96. doi: 10.1007/s10549-015-3426-z. Epub 2015 May 16. PMID: 2598…	No	Did not meet the basic inclusion criteria after the title and abstract evaluation
493	Rudra S, Spiotto MT, Witt ME, Blair EA, Stenson K, Haraf DJ. Lymph node density--prognostic value in head and neck cancer. Head Neck. 2014 Feb;36(2):266-72. doi: 10.1002/hed.23299. Epub 2013 Jun 14. PMID: 23765406.	No	Not a Phase II study
494	Rühlmann F, Windhof-Jaidhauser IM, Menze C, Beißbarth T, Bohnenberger H, Ghadimi M, Dango S. The prognostic capacities of CBP and p300 in locally advanced rectal cancer. World J Surg Oncol. 2019 Dec 19;17(1):224. doi: 10.1186/s12957-019-1764-8. PMID: 31856851; PMCID: PMC6923994.	No	Did not meet the basic inclusion criteria after the title and abstract evaluation
495	Rutkowski P, Van Glabbeke M, Rankin CJ, Ruka W, Rubin BP, Debiec-Rychter M, Lazar A, Gelderblom H, Sciot R, Lopez-Terrada D, Hohenberger P, van Oosterom AT, Schuetze SM; European Organisation for Research and Treatment of Cancer Soft Tissue/Bone Sarcoma Group; Southwest Oncology Group. Imatinib mesylate in advanced dermatofibrosarcoma protuberans: pooled analysis of two phase II clinical trials. …	No	Participans under 18 y.o.
496	Saad ED, Sasse EC, Borghesi G, Miranda VC, Fede AB, Saad LS, Oliveira V, Barros EA, Pascoin M, Del Giglio A, Riechelmann R. Formal statistical testing and inference in randomized phase II trials in medical oncology. Am J Clin Oncol. 2013 Apr;36(2):143-5. doi: 10.1097/COC.0b013e3182436e6c. PMID: 22307212.	No	Not a Phase II study
497	Saad F, Miller K. Treatment options in castration-resistant prostate cancer: current therapies and emerging docetaxel-based regimens. Urol Oncol. 2014 Feb;32(2):70-9. doi: 10.1016/j.urolonc.2013.01.005. Epub 2013 Mar 15. PMID: 23506965.	No	Not a Phase II study
498	Sakamoto M, Mizowaki T, Mitsumori M, Takayama K, Sasai K, Norihisa Y, Kamoto T, Nakamura E, Ogawa O, Hiraoka M. Long-term outcomes of three- dimensional conformal radiation therapy combined with neoadjuvant hormonal therapy in Japanese patients with locally advanced prostate cancer. Int J Clin Oncol. 2010 Dec;15(6):571-7. doi: 10.1007/s10147-010-0109-y. Epub 2010 Jul 23. PMID: 20652347.	No	No information on OR, OS, RFS
499	Sakurai J, Matsui Y, Hiraki T, Iguchi T, Fujiwara H, Gobara H, Mitsuhashi T, Nagasaka T, Kanazawa S. Single Center Prospective Phase II Trial of CT-guided Radiofrequency Ablation for Pulmonary Metastases from Colorectal Cancer (SCIRO-1401). Acta Med Okayama. 2016 Aug;70(4):317-21. doi: 10.18926/AMO/54512. PMID: 27549681.	No	Did not meet the basic inclusion criteria after the title and abstract evaluation
500	Salem AH, Koenig D, Carlson D. Pooled population pharmacokinetic analysis of phase I, II and III studies of linifanib in cancer patients. Clin Pharmacokinet. 2014 Apr;53(4):347-59. doi: 10.1007/s40262-013-0121-2. PMID: 24307488.	No	Not a Phase II study
501	Salmasi A, Elashoff DA, Guo R, Upfill-Brown A, Rosser CJ, Rose JM, Giffin LC, Gonzalez LE, Chamie K. Urinary Cytokine Profile to Predict Response to Intravesical BCG with or without HS-410 Therapy in Patients with Non-muscle- invasive Bladder Cancer. Cancer Epidemiol Biomarkers Prev. 2019 Jun;28(6):1036-1044. doi: 10.1158/1055-9965.EPI-18-0893. Epub 2018 Dec 28. PMID: 30593457.	No	Did not meet the basic inclusion criteria after the title and abstract evaluation
502	Sampath S, Frankel P, Vecchio BD, Ruel N, Yuh B, Liu A, Tsai T, Wong J. Stereotactic Body Radiation Therapy to the Prostate Bed: Results of a Phase 1 Dose-Escalation Trial. Int J Radiat Oncol Biol Phys. 2020 Mar 1;106(3):537-545. doi: 10.1016/j.ijrobp.2019.11.005. Epub 2019 Nov 13. PMID: 31733323.	No	Did not meet the basic inclusion criteria after the title and abstract evaluation
503	Sanders KJC, Degens JHRJ, Dingemans AC, Schols AMWJ. Cross-sectional and longitudinal assessment of muscle from regular chest computed tomography scans: L1 and pectoralis muscle compared to L3 as reference in non-small cell lung cancer. Int J Chron Obstruct Pulmon Dis. 2019 Apr 3;14:781-789. doi: 10.2147/COPD.S194003. PMID: 31040657; PMCID: PMC6452800.	No	Did not meet the basic inclusion criteria after the title and abstract evaluation
504	Sarivalasis A, Boudousquié C, Balint K, Stevenson BJ, Gannon PO, Iancu EM, Rossier L, Martin Lluesma S, Mathevet P, Sempoux C, Coukos G, Dafni U, Harari A, Bassani-Sternberg M, Kandalaft LE. A Phase I/II trial comparing autologous dendritic cell vaccine pulsed either with personalized peptides (PEP-DC) or with tumor lysate (OC-DC) in patients with advanced high-grade ovarian serous carcinoma. J T…	No	Did not meet the basic inclusion criteria after the title and abstract evaluation
505	Sasaki S, Oki E, Saeki H, Shimose T, Sakamoto S, Hu Q, Kudo K, Tsuda Y, Nakashima Y, Ando K, Akagi Y, Kakeji Y, Baba H, Maehara Y. Skeletal muscle loss during systemic chemotherapy for colorectal cancer indicates treatment response: a pooled analysis of a multicenter clinical trial (KSCC 1605-A). Int J Clin Oncol. 2019 Oct;24(10):1204-1213. doi: 10.1007/s10147-019-01460-8. Epub 2019 May 6. PMID: …	No	Did not meet the basic inclusion criteria after the title and abstract evaluation
506	Scalici J, Finan MA, Black J, Harmon MD, Nicolson W, Lankes HA, Brady WE, Rocconi RP. Minority participation in Gynecologic Oncology Group (GOG) Studies. Gynecol Oncol. 2015 Aug;138(2):441-4. doi: 10.1016/j.ygyno.2015.05.014. Epub 2015 May 23. PMID: 26013697; PMCID: PMC4670048.	No	Did not meet the basic inclusion criteria after the title and abstract evaluation
507	Scheinberg T, Kench J, Stockler M, Mahon KL, Sebastian L, Stricker P, Joshua AM, Woo H, Thanigasalam R, Ahmadi N, Centenera MM, Butler LM, Horvath LG. Pharmacodynamics effects of CDK4/6 inhibitor LEE011 (ribociclib) in high-risk, localised prostate cancer: a study protocol for a randomised controlled phase II trial (LEEP study: LEE011 in high-risk, localised Prostate cancer). BMJ Open. 2020 Jan 2…	No	Did not meet the basic inclusion criteria after the title and abstract evaluation
508	Schlumberger M. Kinase inhibitors for refractory thyroid cancers. Lancet Oncol. 2010 Oct;11(10):912-3. doi: 10.1016/S1470-2045(10)70226-6. Epub 2010 Sep 17. PMID: 20851683.	No	No information on OR, OS, RFS
509	Schmid U, Liesenfeld KH, Fleury A, Dallinger C, Freiwald M. Population pharmacokinetics of nintedanib, an inhibitor of tyrosine kinases, in patients with non-small cell lung cancer or idiopathic pulmonary fibrosis. Cancer Chemother Pharmacol. 2018 Jan;81(1):89-101. doi: 10.1007/s00280-017-3452-0. Epub 2017 Nov 8. PMID: 29119292; PMCID: PMC5754397.	No	Did not meet the basic inclusion criteria after the title and abstract evaluation
510	Schmitt A, Nguyen L, Zorza G, Ferré P, Pétain A. Better characterization of vinflunine pharmacokinetics variability and exposure/toxicity relationship to improve its use: Analyses from 18 trials. Br J Clin Pharmacol. 2018 May;84(5):900-910. doi: 10.1111/bcp.13518. Epub 2018 Feb 26. PMID: 29341179; PMCID: PMC5903240.	No	Did not meet the basic inclusion criteria after the title and abstract evaluation
511	Schmitz S, Caballero C, Locati LD. Perspectives on window of opportunity trials in head and neck cancer: lessons from the EORTC 90111-24111-NOCI-HNCG study. Eur J Cancer. 2018 Nov;104:219-223. doi: 10.1016/j.ejca.2018.07.315. Epub 2018 Oct 6. PMID: 30301582.	No	Did not meet the basic inclusion criteria after the title and abstract evaluation
512	Schneider BP, Sledge GW Jr. Anti-vascular endothelial growth factor therapy for breast cancer: can we pick the winners? J Clin Oncol. 2011 Jun 20;29(18):2444-7. doi: 10.1200/JCO.2011.34.9266. Epub 2011 May 9. PMID: 21555698.	No	No information on OR, OS, RFS
513	Schønnemann KR, Yilmaz M, Andersen M, Pfeiffer P. New recommendation of doses in an ongoing phase II study of docetaxel, oxaliplatin and capecitabine as first line therapy in advanced gastro-oesophageal cancer. Acta Oncol. 2011 Jan;50(1):151-2. doi: 10.3109/0284186X.2010.509738. Epub 2010 Sep 15. PMID: 20843172.	No	No information on OR, OS, RFS
514	Schook RM, Postmus BB, van den Berg RM, Sutedja TG, Man de FS, Smit EF, Postmus PE. The finding of premalignant lesions is not associated with smoking cessation in chemoprevention study volunteers. J Thorac Oncol. 2010 Aug;5(8):1240-5. doi: 10.1097/JTO.0b013e3181de715b. PMID: 20581710.	No	No information on OR, OS, RFS
515	Schrijvers DLAL. Does activity of anticancer drugs in advanced cancer always translates in effectivity in early-stage high-risk disease? Ann Oncol. 2015 Sep;26(9):2003-2005. doi: 10.1093/annonc/mdv274. Epub 2015 Jun 25. PMID: 26113647.	No	Did not meet the basic inclusion criteria after the title and abstract evaluation
516	Sclafani F, Brown G, Cunningham D, Wotherspoon A, Mendes LST, Balyasnikova S, Evans J, Peckitt C, Begum R, Tait D, Tabernero J, Glimelius B, Roselló S, Thomas J, Oates J, Chau I. Comparison between MRI and pathology in the assessment of tumour regression grade in rectal cancer. Br J Cancer. 2017 Nov 7;117(10):1478-1485. doi: 10.1038/bjc.2017.320. Epub 2017 Sep 21. PMID: 28934761; PMCID: PMC568046…	No	Did not meet the basic inclusion criteria after the title and abstract evaluation
517	Seguin L, Kato S, Franovic A, Camargo MF, Lesperance J, Elliott KC, Yebra M, Mielgo A, Lowy AM, Husain H, Cascone T, Diao L, Wang J, Wistuba II, Heymach JV, Lippman SM, Desgrosellier JS, Anand S, Weis SM, Cheresh DA. An integrin β₃- KRAS-RalB complex drives tumour stemness and resistance to EGFR inhibition. Nat Cell Biol. 2014 May;16(5):457-68. doi: 10.1038/ncb2953. Epub 2014 Apr 20. PMID: 247474…	No	Not a Phase II study
518	Sella A, Michaelson MD, Matczak E, Simantov R, Lin X, Figlin RA. Heterogeneity of Patients With Intermediate-Prognosis Metastatic Renal Cell Carcinoma Treated With Sunitinib. Clin Genitourin Cancer. 2017 Apr;15(2):291-299.e1. doi: 10.1016/j.clgc.2016.08.013. Epub 2016 Aug 18. PMID: 27638198.	No	Did not meet the basic inclusion criteria after the title and abstract evaluation
519	Seront E, Pinto A, Bouzin C, Bertrand L, Machiels JP, Feron O. PTEN deficiency is associated with reduced sensitivity to mTOR inhibitor in human bladder cancer through the unhampered feedback loop driving PI3K/Akt activation. Br J Cancer. 2013 Sep 17;109(6):1586-92. doi: 10.1038/bjc.2013.505. Epub 2013 Aug 29. PMID: 23989949; PMCID: PMC3777009.	No	Not a Phase II study
520	Sessa C. Update on PARP1 inhibitors in ovarian cancer. Ann Oncol. 2011 Dec;22 Suppl 8:viii72-viii76. doi: 10.1093/annonc/mdr528. PMID: 22180407.	No	No specific cancer drug tratment
521	Sexauer A, Perl A, Yang X, Borowitz M, Gocke C, Rajkhowa T, Thiede C, Frattini M, Nybakken GE, Pratz K, Karp J, Smith BD, Levis M. Terminal myeloid differentiation in vivo is induced by FLT3 inhibition in FLT3/ITD AML. Blood. 2012 Nov 15;120(20):4205-14. doi: 10.1182/blood-2012-01-402545. Epub 2012 Sep 25. PMID: 23012328; PMCID: PMC3501718.	No	Not a Phase II study
522	Seymour L, Ivy SP, Sargent D, Spriggs D, Baker L, Rubinstein L, Ratain MJ, Le Blanc M, Stewart D, Crowley J, Groshen S, Humphrey JS, West P, Berry D. The design of phase II clinical trials testing cancer therapeutics: consensus recommendations from the clinical trial design task force of the national cancer institute investigational drug steering committee. Clin Cancer Res. 2010 Mar 15;16(6):1764…	No	No detailed information on patients inclusion parameters, or unsuitable arms
523	Shaboodien R, Diamantis N, Blagden S, Gabra H, Agarwal R. Feasibility of trials in ovarian cancer by line of therapy and platinum sensitivity. Int J Gynecol Cancer. 2013 Mar;23(3):481-7. doi: 10.1097/IGC.0b013e31828702f6. PMID: 23392404.	No	Not a Phase II study
524	Shan M. A confidence function-based posterior probability design for phase II cancer trials. Pharm Stat. 2021 May;20(3):485-498. doi: 10.1002/pst.2089. Epub 2020 Dec 18. PMID: 33336856; PMCID: PMC8246966.	No	Did not meet the basic inclusion criteria after the title and abstract evaluation
525	Shantakumar S, Landis S, Lawton A, Hunt CM. Prevalence and incidence of liver enzyme elevations in a pooled oncology clinical trial cohort. Regul Toxicol Pharmacol. 2016 Jun;77:257-62. doi: 10.1016/j.yrtph.2016.03.019. Epub 2016 Mar 26. PMID: 27025923.	No	Did not meet the basic inclusion criteria after the title and abstract evaluation
526	Shao YY, Kuo KT, Hu FC, Lu YS, Huang CS, Liau JY, Lee WC, Hsu C, Kuo WH, Chang KJ, Lin CH, Cheng AL. Predictive and prognostic values of tau and ERCC1 in advanced breast cancer patients treated with paclitaxel and cisplatin. Jpn J Clin Oncol. 2010 Apr;40(4):286-93. doi: 10.1093/jjco/hyp184. Epub 2010 Jan 19. PMID: 20085902.	No	No information on OR, OS, RFS
527	Sharifi H, Zhang H, Bagher-Ebadian H, Lu W, Ajlouni MI, Jin JY, Kong FS, Chetty IJ, Zhong H. Utilization of a hybrid finite-element based registration method to quantify heterogeneous tumor response for adaptive treatment for lung cancer patients. Phys Med Biol. 2018 Mar 21;63(6):065017. doi: 10.1088/1361-6560/aab235. PMID: 29480158; PMCID: PMC6242271.	No	Did not meet the basic inclusion criteria after the title and abstract evaluation
528	Sharma MR, Gray E, Goldberg RM, Sargent DJ, Karrison TG. Resampling the N9741 trial to compare tumor dynamic versus conventional end points in randomized phase II trials. J Clin Oncol. 2015 Jan 1;33(1):36-41. doi: 10.1200/JCO.2014.57.2826. Epub 2014 Oct 27. PMID: 25349295; PMCID: PMC4268251.	No	Did not meet the basic inclusion criteria after the title and abstract evaluation
529	Sharma MR, Karrison TG, Jin Y, Bies RR, Maitland ML, Stadler WM, Ratain MJ. Resampling phase III data to assess phase II trial designs and endpoints. Clin Cancer Res. 2012 Apr 15;18(8):2309-15. doi: 10.1158/1078-0432.CCR-11-1815. Epub 2012 Jan 27. PMID: 22287601; PMCID: PMC3328614.	No	No information on OR, OS, RFS
530	Shen Y, Anderson A, Sinha R, Li Y. Joint modeling tumor burden and time to event data in oncology trials. Pharm Stat. 2014 Sep-Oct;13(5):286-93. doi: 10.1002/pst.1629. Epub 2014 Jul 15. PMID: 25044957.	No	Did not meet the basic inclusion criteria after the title and abstract evaluation
531	Sheridan C. Firms combine experimental cancer drugs to speed development. Nat Biotechnol. 2010 Aug;28(8):765-6. doi: 10.1038/nbt0810-765. PMID: 20697384.	No	No information on OR, OS, RFS
532	Sheridan C. Pertuzumab to bolster Roche/Genentech's breast cancer franchise? Nat Biotechnol. 2011 Oct 13;29(10):856-8. doi: 10.1038/nbt1011-856b. PMID: 21997616.	No	No specific cancer drug tratment
533	Shimozuma K, Ohashi Y, Takeuchi A, Aranishi T, Morita S, Kuroi K, Ohsumi S, Makino H, Katsumata N, Kuranami M, Suemasu K, Watanabe T, Hausheer FH. Taxane- induced peripheral neuropathy and health-related quality of life in postoperative breast cancer patients undergoing adjuvant chemotherapy: N-SAS BC 02, a randomized clinical trial. Support Care Cancer. 2012 Dec;20(12):3355-64. doi: 10.1007/s005…	No	Not a Phase II study
534	Shinoda M, Ando T, El-Omar EM, Takashi H, Suzuki T, Murayama M, Morise K, Goto H. Programmed chemotherapy for patients with metastatic unresectable gastric cancer. PLoS One. 2012;7(6):e38652. doi: 10.1371/journal.pone.0038652. Epub 2012 Jun 26. PMID: 22761692; PMCID: PMC3383684.	No	No specific cancer drug tratment
535	Sihag S, Ku GY, Tan KS, Nussenzweig S, Wu A, Janjigian YY, Jones DR, Molena D. Safety and feasibility of esophagectomy following combined immunotherapy and chemoradiotherapy for esophageal cancer. J Thorac Cardiovasc Surg. 2021 Mar;161(3):836-843.e1. doi: 10.1016/j.jtcvs.2020.11.106. Epub 2020 Dec 17. PMID: 33485662; PMCID: PMC7889638.	No	Did not meet the basic inclusion criteria after the title and abstract evaluation
536	Sill MW, Rubinstein L, Litwin S, Yothers G. A method for utilizing co- primary efficacy outcome measures to screen regimens for activity in two-stage Phase II clinical trials. Clin Trials. 2012 Aug;9(4):385-95. doi: 10.1177/1740774512450101. Epub 2012 Jul 18. PMID: 22811448; PMCID: PMC3598604.	No	Not a Phase II study
537	Silva CF, Silva MV, Osorio-de-Castro CG. Os ensaios clínicos e o registro de anticorpos monoclonais e biomedicamentos oncológicos no Brasil [Clinical trials and licensing of monoclonal antibodies and biological medicines for cancer treatment in Brazil]. Rev Panam Salud Publica. 2016 Mar;39(3):149-156. Portuguese. PMID: 27754528.	No	Did not meet the basic inclusion criteria after the title and abstract evaluation
538	Simon R. Genomic Alteration-Driven Clinical Trial Designs in Oncology. Ann Intern Med. 2016 Aug 16;165(4):270-8. doi: 10.7326/M15-2413. Epub 2016 May 24. PMID: 27214515.	No	Did not meet the basic inclusion criteria after the title and abstract evaluation
539	Simone CB 2nd, Hahn SM. What's in a Label? Radioimmunotherapy for metastatic prostate cancer. Clin Cancer Res. 2013 Sep 15;19(18):4908-10. doi: 10.1158/1078-0432.CCR-13-1540. Epub 2013 Aug 7. PMID: 23926229.	No	Not a Phase II study
540	Single-Agent Abemaciclib Active in Breast Cancer. Cancer Discov. 2016 Aug;6(8):809-10. doi: 10.1158/2159-8290.CD-NB2016-081. Epub 2016 Jun 28. PMID: 27354271.	No	Did not meet the basic inclusion criteria after the title and abstract evaluation
541	Sinn HP, Schneeweiss A, Keller M, Schlombs K, Laible M, Seitz J, Lakis S, Veltrup E, Altevogt P, Eidt S, Wirtz RM, Marmé F. Comparison of immunohistochemistry with PCR for assessment of ER, PR, and Ki-67 and prediction of pathological complete response in breast cancer. BMC Cancer. 2017 Feb 13;17(1):124. doi: 10.1186/s12885-017-3111-1. PMID: 28193205; PMCID: PMC5307758.	No	Did not meet the basic inclusion criteria after the title and abstract evaluation
542	Skin Cancer Drug Also Targets Brain Tumors. Cancer Discov. 2015 Oct;5(10):1010-1. doi: 10.1158/2159-8290.CD-NB2015-123. Epub 2015 Aug 25. PMID: 26307624.	No	Did not meet the basic inclusion criteria after the title and abstract evaluation
543	Smaldone MC, Davies BJ. BC-819, a plasmid comprising the H19 gene regulatory sequences and diphtheria toxin A, for the potential targeted therapy of cancers. Curr Opin Mol Ther. 2010 Oct;12(5):607-16. PMID: 20886393.	No	No information on OR, OS, RFS
544	Smith AB, Pruthi RS. Phase II study of everolimus in metastatic urothelial cancer. BJU Int. 2013 Aug;112(4):427-8. doi: 10.1111/j.1464-410X.2012.11717.x. PMID: 23879903.	No	Not a Phase II study
545	Solomon SB, Zakowski MF, Pao W, Thornton RH, Ladanyi M, Kris MG, Rusch VW, Rizvi NA. Core needle lung biopsy specimens: adequacy for EGFR and KRAS mutational analysis. AJR Am J Roentgenol. 2010 Jan;194(1):266-9. doi: 10.2214/AJR.09.2858. PMID: 20028932; PMCID: PMC3676673.	No	No detailed information on patients inclusion parameters, or unsuitable arms
546	Somlyai G, Molnár M, Laskay G, Szabó M, Berkényi T, Guller I, Kovács A. A természetben megtalálható deutérium biológiai jelentosége: a deutériumdepletio daganatellenes hatása [Biological significance of naturally occurring deuterium: the antitumor effect of deuterium depletion]. Orv Hetil. 2010 Sep 5;151(36):1455-60. Hungarian. doi: 10.1556/OH.2010.28865. PMID: 20739263.	No	No information on OR, OS, RFS
547	Sommat K, Hussain A, Ong WS, Yit NLF, Khoo JBK, Soong YL, Wee JTS, Fong KW, Tan TWK. Clinical and dosimetric predictors of physician and patient reported xerostomia following intensity modulated radiotherapy for nasopharyngeal cancer - A prospective cohort analysis. Radiother Oncol. 2019 Sep;138:149-157. doi: 10.1016/j.radonc.2019.05.023. Epub 2019 Jun 29. PMID: 31265972.	No	Did not meet the basic inclusion criteria after the title and abstract evaluation
548	Song SY, Seo H, Kim G, Kim AR, Kim EY. Trends in endpoint selection in clinical trials of advanced breast cancer. J Cancer Res Clin Oncol. 2016 Nov;142(11):2403-13. doi: 10.1007/s00432-016-2221-5. Epub 2016 Sep 1. PMID: 27586374.	No	Did not meet the basic inclusion criteria after the title and abstract evaluation
549	Sonpavde G, Pond GR, Choueiri TK, Mullane S, Niegisch G, Albers P, Necchi A, Di Lorenzo G, Buonerba C, Rozzi A, Matsumoto K, Lee JL, Kitamura H, Kume H, Bellmunt J. Single-agent Taxane Versus Taxane-containing Combination Chemotherapy as Salvage Therapy for Advanced Urothelial Carcinoma. Eur Urol. 2016 Apr;69(4):634-641. doi: 10.1016/j.eururo.2015.07.042. Epub 2015 Aug 8. PMID: 26264159.	No	Did not meet the basic inclusion criteria after the title and abstract evaluation
550	Soria JC, Ho SN, Varella-Garcia M, Iafrate AJ, Solomon BJ, Shaw AT, Blackhall F, Mok TS, Wu YL, Pestova K, Wilner KD, Polli A, Paolini J, Lanzalone S, Green S, Camidge DR. Correlation of extent of ALK FISH positivity and crizotinib efficacy in three prospective studies of ALK-positive patients with non-small-cell lung cancer. Ann Oncol. 2018 Sep 1;29(9):1964-1971. doi: 10.1093/annonc/mdy242. PMID…	No	Did not meet the basic inclusion criteria after the title and abstract evaluation
551	Sorscher S. Are targeted therapies a consideration in poorly differentiated neuroendocrine tumors? Oncologist. 2013;18(11):1239. doi: 10.1634/theoncologist.2013-0206. PMID: 24218001; PMCID: PMC3825311.	No	Not a Phase II study
552	Special report: vaccines for the treatment of prostate cancer. Technol Eval Cent Assess Program Exec Summ. 2010 Apr;24(6):1-2. PMID: 20575182.	No	No information on OR, OS, RFS
553	Spiegel DY, Boyer MJ, Hong JC, Williams CD, Kelley MJ, Moore H, Salama JK, Palta M. Long-term Clinical Outcomes of Nonoperative Management With Chemoradiotherapy for Locally Advanced Rectal Cancer in the Veterans Health Administration. Int J Radiat Oncol Biol Phys. 2019 Mar 1;103(3):565-573. doi: 10.1016/j.ijrobp.2018.10.018. Epub 2018 Oct 22. PMID: 30359718.	No	Did not meet the basic inclusion criteria after the title and abstract evaluation
554	Spratlin JL, Mulder KE, Mackey JR. Ramucirumab (IMC-1121B): a novel attack on angiogenesis. Future Oncol. 2010 Jul;6(7):1085-94. doi: 10.2217/fon.10.75. PMID: 20624120.	No	No information on OR, OS, RFS
555	Sprenger T, Rothe H, Jung K, Christiansen H, Conradi LC, Ghadimi BM, Becker H, Liersch T. Stage II/III rectal cancer with intermediate response to preoperative radiochemotherapy: do we have indications for individual risk stratification? World J Surg Oncol. 2010 Apr 13;8:27. doi: 10.1186/1477-7819-8-27. PMID: 20388220; PMCID: PMC2864265.	No	No information on OR, OS, RFS
556	Stein WD, Gulley JL, Schlom J, Madan RA, Dahut W, Figg WD, Ning YM, Arlen PM, Price D, Bates SE, Fojo T. Tumor regression and growth rates determined in five intramural NCI prostate cancer trials: the growth rate constant as an indicator of therapeutic efficacy. Clin Cancer Res. 2011 Feb 15;17(4):907-17. doi: 10.1158/1078-0432.CCR-10-1762. Epub 2010 Nov 24. PMID: 21106727; PMCID: PMC6667189.	No	No information on OR, OS, RFS
557	Stewart GD, O'Mahony FC, Laird A, Eory L, Lubbock AL, Mackay A, Nanda J, O'Donnell M, Mullen P, McNeill SA, Riddick AC, Berney D, Bex A, Aitchison M, Overton IM, Harrison DJ, Powles T. Sunitinib Treatment Exacerbates Intratumoral Heterogeneity in Metastatic Renal Cancer. Clin Cancer Res. 2015 Sep 15;21(18):4212-23. doi: 10.1158/1078-0432.CCR-15-0207. Epub 2015 May 26. PMID: 26015515.	No	Did not meet the basic inclusion criteria after the title and abstract evaluation
558	Stinchcombe TE, Zhang Y, Vokes EE, Schiller JH, Bradley JD, Kelly K, Curran WJ Jr, Schild SE, Movsas B, Clamon G, Govindan R, Blumenschein GR, Socinski MA, Ready NE, Akerley WL, Cohen HJ, Pang HH, Wang X. Pooled Analysis of Individual Patient Data on Concurrent Chemoradiotherapy for Stage III Non-Small-Cell Lung Cancer in Elderly Patients Compared With Younger Patients Who Participated in US Nati…	No	Participans under 18 y.o.
559	Stirrups R. Neratinib and capecitabine for breast cancer brain metastases. Lancet Oncol. 2019 Apr;20(4):e197. doi: 10.1016/S1470-2045(19)30184-6. Epub 2019 Mar 22. PMID: 30910514.	No	Did not meet the basic inclusion criteria after the title and abstract evaluation
560	Stratifying prostate patients for olaparib. Cancer Discov. 2015 Jun;5(6):568-9. doi: 10.1158/2159-8290.CD-NB2015-061. Epub 2015 Apr 22. PMID: 25904654.	No	Did not meet the basic inclusion criteria after the title and abstract evaluation
561	Subudhi SK, Aparicio A, Gao J, Zurita AJ, Araujo JC, Logothetis CJ, Tahir SA, Korivi BR, Slack RS, Vence L, Emerson RO, Yusko E, Vignali M, Robins HS, Sun J, Allison JP, Sharma P. Clonal expansion of CD8 T cells in the systemic circulation precedes development of ipilimumab-induced toxicities. Proc Natl Acad Sci U S A. 2016 Oct 18;113(42):11919-11924. doi: 10.1073/pnas.1611421113. Epub 2016 Oct 3…	No	Did not meet the basic inclusion criteria after the title and abstract evaluation
562	Summers J, Cohen MH, Keegan P, Pazdur R. FDA drug approval summary: bevacizumab plus interferon for advanced renal cell carcinoma. Oncologist. 2010;15(1):104-11. doi: 10.1634/theoncologist.2009-0250. Epub 2010 Jan 8. PMID: 20061402; PMCID: PMC3227879.	No	No detailed information on patients inclusion parameters, or unsuitable arms
563	Sun X, Peng P, Tu D. Phase II cancer clinical trials with a one-sample log- rank test and its corrections based on the Edgeworth expansion. Contemp Clin Trials. 2011 Jan;32(1):108-13. doi: 10.1016/j.cct.2010.09.009. Epub 2010 Oct 1. PMID: 20888929.	No	No information on OR, OS, RFS
564	Sunitinib effective for rare thymus cancer. Cancer Discov. 2015 Apr;5(4):340. doi: 10.1158/2159-8290.CD-NB2015-017. Epub 2015 Feb 13. PMID: 25680712.	No	Did not meet the basic inclusion criteria after the title and abstract evaluation
565	Sunshine SB, Dallabrida SM, Durand E, Ismail NS, Bazinet L, Birsner AE, Sohn R, Ikeda S, Pu WT, Kulke MH, Javaherian K, Zurakowski D, Folkman JM, Rupnick M. Endostatin lowers blood pressure via nitric oxide and prevents hypertension associated with VEGF inhibition. Proc Natl Acad Sci U S A. 2012 Jul 10;109(28):11306-11. doi: 10.1073/pnas.1203275109. Epub 2012 Jun 25. PMID: 22733742; PMCID: PMC339…	No	Not a Phase II study
566	Suzuki R, Komaki R. Is prophylactic cranial irradiation indicated for patients with extensive-stage small cell lung cancer with a complete response to first-line treatment? Radiother Oncol. 2018 Jun;127(3):339-343. doi: 10.1016/j.radonc.2018.03.034. Epub 2018 May 7. PMID: 29747874.	No	Did not meet the basic inclusion criteria after the title and abstract evaluation
567	Swisher SG, Hofstetter W, Komaki R, Correa AM, Erasmus J, Lee JH, Liao Z, Maru D, Mehran R, Patel S, Rice DC, Roth JA, Vaporciyan AA, Walsh GL, Ajani JA. Improved long-term outcome with chemoradiotherapy strategies in esophageal cancer. Ann Thorac Surg. 2010 Sep;90(3):892-8; discussion 898-9. doi: 10.1016/j.athoracsur.2010.04.061. PMID: 20732514.	No	No information on OR, OS, RFS
568	T-DM1 Combo Graduates from I-SPY 2. Cancer Discov. 2016 Jun;6(6):OF5. doi: 10.1158/2159-8290.CD-NB2016-048. Epub 2016 Apr 19. PMID: 27095360.	No	Did not meet the basic inclusion criteria after the title and abstract evaluation
569	Tagawa ST, Beltran H, Vallabhajosula S, Goldsmith SJ, Osborne J, Matulich D, Petrillo K, Parmar S, Nanus DM, Bander NH. Anti-prostate-specific membrane antigen-based radioimmunotherapy for prostate cancer. Cancer. 2010 Feb 15;116(4 Suppl):1075-83. doi: 10.1002/cncr.24795. PMID: 20127956; PMCID: PMC2820151.	No	No detailed information on patients inclusion parameters, or unsuitable arms
570	Takada K, Toyokawa G, Okamoto T, Shimokawa M, Kozuma Y, Matsubara T, Haratake N, Akamine T, Takamori S, Katsura M, Shoji F, Oda Y, Maehara Y. A Comprehensive Analysis of Programmed Cell Death Ligand-1 Expression With the Clone SP142 Antibody in Non-Small-Cell Lung Cancer Patients. Clin Lung Cancer. 2017 Sep;18(5):572-582.e1. doi: 10.1016/j.cllc.2017.02.004. Epub 2017 Mar 2. PMID: 28318951.	No	Did not meet the basic inclusion criteria after the title and abstract evaluation
571	Takemoto S, Fukuda M, Yamaguchi H, Ikeda T, Akagi K, Tomono H, Umeyama Y, Dotsu Y, Taniguchi H, Gyotoku H, Senju H, Kitazaki T, Nakatomi K, Nagashima S, Fukuda M, Kinoshita A, Soda H, Mukae H. Phase II study of ramucirumab and docetaxel for previously treated non-small cell lung cancer patients with malignant pleural effusion: Protocol of PLEURAM study. Thorac Cancer. 2020 Feb;11(2):389-393. doi:…	No	Did not meet the basic inclusion criteria after the title and abstract evaluation
572	Tan MT, Xiong X. A flexible multi-stage design for phase II oncology trials. Pharm Stat. 2011 Jul-Aug;10(4):369-73. doi: 10.1002/pst.478. Epub 2010 Dec 8. PMID: 22328328.	No	No information on OR, OS, RFS
573	Tanase T, Hamada C, Yoshino T, Ohtsu A. A Proposal for Progression-Free Survival Assessment in Patients with Early Progressive Cancer. Anticancer Res. 2017 Oct;37(10):5851-5855. doi: 10.21873/anticanres.12029. PMID: 28982911.	No	Did not meet the basic inclusion criteria after the title and abstract evaluation
574	Tang H, Foster NR, Grothey A, Ansell SM, Goldberg RM, Sargent DJ. Comparison of error rates in single-arm versus randomized phase II cancer clinical trials. J Clin Oncol. 2010 Apr 10;28(11):1936-41. doi: 10.1200/JCO.2009.25.5489. Epub 2010 Mar 8. PMID: 20212253; PMCID: PMC2860370.	No	No information on OR, OS, RFS
575	Taniguchi Y, Kurokawa Y, Hagi T, Takahashi T, Miyazaki Y, Tanaka K, Makino T, Yamasaki M, Nakajima K, Mori M, Doki Y. Methylprednisolone Inhibits Tumor Growth and Peritoneal Seeding Induced by Surgical Stress and Postoperative Complications. Ann Surg Oncol. 2019 Sep;26(9):2831-2838. doi: 10.1245/s10434-019-07585-4. Epub 2019 Jul 8. PMID: 31286307.	No	Did not meet the basic inclusion criteria after the title and abstract evaluation
576	Teramukai S, Daimon T, Zohar S. An extension of Bayesian predictive sample size selection designs for monitoring efficacy and safety. Stat Med. 2015 Sep 30;34(22):3029-39. doi: 10.1002/sim.6550. Epub 2015 Jun 2. PMID: 26038148.	No	Did not meet the basic inclusion criteria after the title and abstract evaluation
577	Tewari KS, Monk BJ. American Society of Clinical Oncology 2011 Annual Meeting update: summary of selected gynecologic cancer abstracts. Gynecol Oncol. 2011 Aug;122(2):209-12. doi: 10.1016/j.ygyno.2011.06.028. PMID: 21763890.	No	No information on OR, OS, RFS
578	Tewari KS, Monk BJ. The rationale for the use of non-platinum chemotherapy doublets for metastatic and recurrent cervical carcinoma. Clin Adv Hematol Oncol. 2010 Feb;8(2):108-15. PMID: 20386532.	No	No detailed information on patients inclusion parameters, or unsuitable arms
579	Tewari KS. American Society of Clinical Oncology 2012 Annual Meeting: highlights from the gynecologic oncology track. Int J Gynecol Cancer. 2012 Nov;22(9):1634-9. doi: 10.1097/IGC.0b013e318270febe. PMID: 23095779.	No	Not a Phase II study
580	Thall PF, Herrick RC, Nguyen HQ, Venier JJ, Norris JC. Effective sample size for computing prior hyperparameters in Bayesian phase I-II dose-finding. Clin Trials. 2014 Dec;11(6):657-66. doi: 10.1177/1740774514547397. Epub 2014 Sep 1. PMID: 25179541; PMCID: PMC4229398.	No	Did not meet the basic inclusion criteria after the title and abstract evaluation
581	Tinquaut F, Freyer G, Chauvin F, Gane N, Pujade-Lauraine E, Falandry C. Prognostic factors for overall survival in elderly patients with advanced ovarian cancer treated with chemotherapy: Results of a pooled analysis of three GINECO phase II trials. Gynecol Oncol. 2016 Oct;143(1):22-26. doi: 10.1016/j.ygyno.2016.03.018. Epub 2016 Aug 25. PMID: 27045777.	No	Did not meet the basic inclusion criteria after the title and abstract evaluation
582	Toita T, Kato S, Ishikura S, Tsujino K, Kodaira T, Uno T, Hatano K, Sakurai H, Niibe Y, Kazumoto T, Nishimura T, Kitagawa R, Fukutani M, Oguchi M, Umayahara K, Hirashima Y, Aoki Y, Takizawa K; Disease Committee of Radiation Oncology, Japanese Gynecologic Oncology Group. Radiotherapy quality assurance of the Japanese Gynecologic Oncology Group study (JGOG1066): a cooperative phase II study of conc…	No	No information on OR, OS, RFS
583	Tomita Y, Yuno A, Tsukamoto H, Senju S, Yoshimura S, Osawa R, Kuroda Y, Hirayama M, Irie A, Hamada A, Jono H, Yoshida K, Tsunoda T, Kohrogi H, Yoshitake Y, Nakamura Y, Shinohara M, Nishimura Y. Identification of CDCA1-derived long peptides bearing both CD4+ and CD8+ T-cell epitopes: CDCA1-specific CD4+ T-cell immunity in cancer patients. Int J Cancer. 2014 Jan 15;134(2):352-66. doi: 10.1002/ijc.2…	No	Not a Phase II study
584	Tosco L, Laenen A, Gevaert T, Salmon I, Decaestecker C, Davicioni E, Buerki C, Claessens F, Swinnen J, Goffin K, Oyen R, Everaerts W, Moris L, De Meerleer G, Haustermans K, Joniau S; P.E.A.R.L. (ProstatE cAncer Research Leuven). Neoadjuvant degarelix with or without apalutamide followed by radical prostatectomy for intermediate and high-risk prostate cancer: ARNEO, a randomized, double blind, pla…	No	Did not meet the basic inclusion criteria after the title and abstract evaluation
585	Touati N, Schöffski P, Litière S, Judson I, Sleijfer S, van der Graaf WT, Italiano A, Isambert N, Gil T, Blay JY, Stark D, Brodowicz T, Marréaud S, Gronchi A. European Organisation for Research and Treatment of Cancer Soft Tissue and Bone Sarcoma Group Experience with Advanced/Metastatic Epithelioid Sarcoma Patients Treated in Prospective Trials: Clinical Profile and Response to Systemic Therapy.…	No	Participans under 18 y.o.
586	Tran E, Turcotte S, Gros A, Robbins PF, Lu YC, Dudley ME, Wunderlich JR, Somerville RP, Hogan K, Hinrichs CS, Parkhurst MR, Yang JC, Rosenberg SA. Cancer immunotherapy based on mutation-specific CD4+ T cells in a patient with epithelial cancer. Science. 2014 May 9;344(6184):641-5. doi: 10.1126/science.1251102. PMID: 24812403; PMCID: PMC6686185.	No	Not a Phase II study
587	Tran HT, Liu Y, Zurita AJ, Lin Y, Baker-Neblett KL, Martin AM, Figlin RA, Hutson TE, Sternberg CN, Amado RG, Pandite LN, Heymach JV. Prognostic or predictive plasma cytokines and angiogenic factors for patients treated with pazopanib for metastatic renal-cell cancer: a retrospective analysis of phase 2 and phase 3 trials. Lancet Oncol. 2012 Aug;13(8):827-37. doi: 10.1016/S1470-2045(12)70241-3. Ep…	No	Not a Phase II study
588	Tran TT, Mahajan A, Chiang VL, Goldberg SB, Nguyen DX, Jilaveanu LB, Kluger HM. Perilesional edema in brain metastases: potential causes and implications for treatment with immune therapy. J Immunother Cancer. 2019 Jul 30;7(1):200. doi: 10.1186/s40425-019-0684-z. PMID: 31362777; PMCID: PMC6668163.	No	Did not meet the basic inclusion criteria after the title and abstract evaluation
589	Trial watch: Adaptive BATTLE trial uses biomarkers to guide lung cancer treatment. Nat Rev Drug Discov. 2010 Jun;9(6):423. doi: 10.1038/nrd3199. PMID: 20514061.	No	No information on OR, OS, RFS
590	Tsujino K, Kurata T, Yamamoto S, Kawaguchi T, Kubo A, Isa S, Hasegawa Y, Ou SH, Takada M, Ando M. Is consolidation chemotherapy after concurrent chemo- radiotherapy beneficial for patients with locally advanced non-small-cell lung cancer? A pooled analysis of the literature. J Thorac Oncol. 2013 Sep;8(9):1181-9. doi: 10.1097/JTO.0b013e3182988348. PMID: 23883782.	No	Not a Phase II study
591	Tsunedomi R, Hazama S, Fujita Y, Okayama N, Kanekiyo S, Inoue Y, Yoshino S, Yamasaki T, Suehiro Y, Oba K, Mishima H, Sakamoto J, Hamamoto Y, Oka M. A novel system for predicting the toxicity of irinotecan based on statistical pattern recognition with UGT1A genotypes. Int J Oncol. 2014 Oct;45(4):1381-90. doi: 10.3892/ijo.2014.2556. Epub 2014 Jul 22. PMID: 25175642; PMCID: PMC4151810.	No	Did not meet the basic inclusion criteria after the title and abstract evaluation
592	Turner PG, O'Sullivan J. Radium-223 dichloride for the treatment of metastatic prostate cancer. Expert Opin Pharmacother. 2014 Oct;15(14):2105-11. doi: 10.1517/14656566.2014.955016. Epub 2014 Sep 4. PMID: 25186336.	No	Did not meet the basic inclusion criteria after the title and abstract evaluation
593	Turpin A, Chevalier H, Neuzillet C. Stratégies de maintenance dans les cancers du pancréas avancés : rationnel et enjeux [Maintenance strategies for advanced pancreatic cancer: Rationale and issues]. Bull Cancer. 2018 Sep;105(9):739-741. French. doi: 10.1016/j.bulcan.2018.06.009. Epub 2018 Jul 18. PMID: 30029762.	No	Did not meet the basic inclusion criteria after the title and abstract evaluation
594	Ubink I, Bloemendal HJ, Elias SG, Brink MA, Schwartz MP, Holierhoek YCW, Verheijen PM, Boerman AW, Mathijssen RHJ, de Leng WWJ, de Weger RA, van Grevenstein WMU, Koopman M, Lolkema MP, Kranenburg O, Borel Rinkes IHM. Imatinib treatment of poor prognosis mesenchymal-type primary colon cancer: a proof-of- concept study in the preoperative window period (ImPACCT). BMC Cancer. 2017 Apr 19;17(1):282. …	No	Did not meet the basic inclusion criteria after the title and abstract evaluation
595	Uehara K, Ishiguro S, Hiramatsu K, Nishio H, Takeuchi E, Takahari D, Yoshioka Y, Takahashi Y, Ebata T, Yoshimura K, Muro K, Nagino M. Conversion chemotherapy using cetuximab plus FOLFIRI followed by bevacizumab plus mFOLFOX6 in patients with unresectable liver metastases from colorectal cancer. Jpn J Clin Oncol. 2011 Oct;41(10):1229-32. doi: 10.1093/jjco/hyr115. Epub 2011 Aug 11. PMID: 21840871.	No	No information on OR, OS, RFS
596	Unger JM, Hershman DL, Martin D, Etzioni RB, Barlow WE, LeBlanc M, Ramsey SR. The diffusion of docetaxel in patients with metastatic prostate cancer. J Natl Cancer Inst. 2014 Dec 24;107(2):dju412. doi: 10.1093/jnci/dju412. PMID: 25540245; PMCID: PMC4326312.	No	Did not meet the basic inclusion criteria after the title and abstract evaluation
597	Upshaw JN, O'Neill A, Carver JR, Dimond EP, Denlinger CS, Kircher SM, Wagner LI, Ky B, Brell JM. Fluoropyrimidine Cardiotoxicity: Time for a Contemporaneous Appraisal. Clin Colorectal Cancer. 2019 Mar;18(1):44-51. doi: 10.1016/j.clcc.2018.08.001. Epub 2018 Aug 20. PMID: 30348619; PMCID: PMC6927029.	No	Did not meet the basic inclusion criteria after the title and abstract evaluation
598	Vahdat LT, Thomas ES, Roché HH, Hortobagyi GN, Sparano JA, Yelle L, Fornier MN, Martín M, Bunnell CA, Mukhopadhyay P, Peck RA, Perez EA. Ixabepilone- associated peripheral neuropathy: data from across the phase II and III clinical trials. Support Care Cancer. 2012 Nov;20(11):2661-8. doi: 10.1007/s00520-012-1384-0. Epub 2012 Mar 2. PMID: 22382588; PMCID: PMC3461204.	No	Not a Phase II study
599	Vaidya JS, Tobias JS, Baum M, Keshtgar M, Williams N, Wenz F, Joseph D. Response to "Intraoperative radiotherapy in early-stage breast cancer: results of the Montpellier phase II trial."(Int J Radiat Oncol Biol Phys May 2009). Int J Radiat Oncol Biol Phys. 2010 Jul 15;77(4):1289; author reply 1289. doi: 10.1016/j.ijrobp.2009.09.082. PMID: 20610047.	No	No information on OR, OS, RFS
600	Vaishampayan UN, Burger AM, Sausville EA, Heilbrun LK, Li J, Horiba MN, Egorin MJ, Ivy P, Pacey S, Lorusso PM. Safety, efficacy, pharmacokinetics, and pharmacodynamics of the combination of sorafenib and tanespimycin. Clin Cancer Res. 2010 Jul 15;16(14):3795-804. doi: 10.1158/1078-0432.CCR-10-0503. Epub 2010 Jun 4. PMID: 20525756; PMCID: PMC2909581.	No	No information on OR, OS, RFS
601	Valery R, Mendenhall NP, Nichols RC Jr, Henderson R, Morris CG, Su Z, Mendenhall WM, Williams CR, Li Z, Hoppe BS. Hip fractures and pain following proton therapy for management of prostate cancer. Acta Oncol. 2013 Apr;52(3):486-91. doi: 10.3109/0284186X.2012.762995. Epub 2013 Jan 29. PMID: 23360340.	No	Not a Phase II study
602	Van Loon K, Espinoza AM, Fogelman DR, Wolff RA, Javle MM, Iyer RV, Picozzi VJ, Martin LK, Bekaii-Saab T, Tempero MA, Foster NR, Kim GP, Ko AH. Should combination chemotherapy serve as the backbone in clinical trials of advanced pancreatic cancer? A pooled analysis of phase II trials of gemcitabine- containing doublets plus bevacizumab. Pancreas. 2014 Apr;43(3):343-9. doi: 10.1097/MPA.000000000000…	No	Not a Phase II study
603	Van Schil PE, Baas P, Gaafar R, Maat AP, Van de Pol M, Hasan B, Klomp HM, Abdelrahman AM, Welch J, van Meerbeeck JP; European Organisation for Research and Treatment of Cancer (EORTC) Lung Cancer Group. Trimodality therapy for malignant pleural mesothelioma: results from an EORTC phase II multicentre trial. Eur Respir J. 2010 Dec;36(6):1362-9. doi: 10.1183/09031936.00039510. Epub 2010 Jun 4. PMID…	No	No information on OR, OS, RFS
604	Vansteenkiste J, Van Damme V, Dooms C. Generalized or personalized treatment for stage IIIA-N2 non-small-cell lung cancer? Expert Opin Pharmacother. 2010 Jul;11(10):1605-9. doi: 10.1517/14656566.2010.481285. PMID: 20497093.	No	No information on OR, OS, RFS
605	Varkaris A, Corn PG, Parikh NU, Efstathiou E, Song JH, Lee YC, Aparicio A, Hoang AG, Gaur S, Thorpe L, Maity SN, Bar Eli M, Czerniak BA, Shao Y, Alauddin M, Lin SH, Logothetis CJ, Gallick GE. Integrating Murine and Clinical Trials with Cabozantinib to Understand Roles of MET and VEGFR2 as Targets for Growth Inhibition of Prostate Cancer. Clin Cancer Res. 2016 Jan 1;22(1):107-21. doi: 10.1158/1078…	No	Did not meet the basic inclusion criteria after the title and abstract evaluation
606	Venkatakrishnan K, Zhou X, Ecsedy J, Mould DR, Liu H, Danaee H, Fingert H, Kleinfield R, Milton A. Dose selection for the investigational anticancer agent alisertib (MLN8237): Pharmacokinetics, pharmacodynamics, and exposure-safety relationships. J Clin Pharmacol. 2015 Mar;55(3):336-47. doi: 10.1002/jcph.410. Epub 2014 Nov 18. PMID: 25302940.	No	Did not meet the basic inclusion criteria after the title and abstract evaluation
607	Venkatesan P. No role for induction chemotherapy for head and neck cancers. Lancet Oncol. 2018 Oct;19(10):e510. doi: 10.1016/S1470-2045(18)30565-5. Epub 2018 Jul 26. Erratum in: Lancet Oncol. 2018 Aug 23;: PMID: 30057287.	No	Did not meet the basic inclusion criteria after the title and abstract evaluation
608	Veronesi G, Lazzeroni M, Szabo E, Brown PH, DeCensi A, Guerrieri-Gonzaga A, Bellomi M, Radice D, Grimaldi MC, Spaggiari L, Bonanni B. Long-term effects of inhaled budesonide on screening-detected lung nodules. Ann Oncol. 2015 May;26(5):1025-1030. doi: 10.1093/annonc/mdv064. Epub 2015 Feb 11. PMID: 25672894; PMCID: PMC4405280.	No	Did not meet the basic inclusion criteria after the title and abstract evaluation
609	Verstovsek S, Kantarjian HM, Estrov Z, Cortes JE, Thomas DA, Kadia T, Pierce S, Jabbour E, Borthakur G, Rumi E, Pungolino E, Morra E, Caramazza D, Cazzola M, Passamonti F. Long-term outcomes of 107 patients with myelofibrosis receiving JAK1/JAK2 inhibitor ruxolitinib: survival advantage in comparison to matched historical controls. Blood. 2012 Aug 9;120(6):1202-9. doi: 10.1182/blood-2012-02-41463…	No	Not a Phase II study
610	Verstraete M, Debucquoy A, Dekervel J, van Pelt J, Verslype C, Devos E, Chiritescu G, Dumon K, D'Hoore A, Gevaert O, Sagaert X, Van Cutsem E, Haustermans K. Combining bevacizumab and chemoradiation in rectal cancer. Translational results of the AXEBeam trial. Br J Cancer. 2015 Apr 14;112(8):1314-25. doi: 10.1038/bjc.2015.93. Epub 2015 Mar 17. PMID: 25867261; PMCID: PMC4402460.	No	Did not meet the basic inclusion criteria after the title and abstract evaluation
611	Vokes EE, Salgia R, Karrison TG. Evidence-based role of bevacizumab in non- small cell lung cancer. Ann Oncol. 2013 Jan;24(1):6-9. doi: 10.1093/annonc/mds608. PMID: 23251009.	No	Not a Phase II study
612	von Minckwitz G, Müller BM, Loibl S, Budczies J, Hanusch C, Darb-Esfahani S, Hilfrich J, Weiss E, Huober J, Blohmer JU, du Bois A, Zahm DM, Khandan F, Hoffmann G, Gerber B, Eidtmann H, Fend F, Dietel M, Mehta K, Denkert C. Cytoplasmic poly(adenosine diphosphate-ribose) polymerase expression is predictive and prognostic in patients with breast cancer treated with neoadjuvant chemotherapy. J Clin O…	No	No information on OR, OS, RFS
613	Voss MH, Reising A, Cheng Y, Patel P, Marker M, Kuo F, Chan TA, Choueiri TK, Hsieh JJ, Hakimi AA, Motzer RJ. Genomically annotated risk model for advanced renal-cell carcinoma: a retrospective cohort study. Lancet Oncol. 2018 Dec;19(12):1688-1698. doi: 10.1016/S1470-2045(18)30648-X. Epub 2018 Nov 8. PMID: 30416077; PMCID: PMC6701184.	No	Did not meet the basic inclusion criteria after the title and abstract evaluation
614	Wages NA, Slingluff CL Jr, Bullock TN, Petroni GR. Tailoring early-phase clinical trial design to address multiple research objectives. Cancer Immunol Immunother. 2020 Jan;69(1):95-102. doi: 10.1007/s00262-019-02442-5. Epub 2019 Dec 5. PMID: 31807879; PMCID: PMC6952569.	No	Did not meet the basic inclusion criteria after the title and abstract evaluation
615	Wakabayashi H, Arai H, Inui A. The regulatory approval of anamorelin for treatment of cachexia in patients with non-small cell lung cancer, gastric cancer, pancreatic cancer, and colorectal cancer in Japan: facts and numbers. J Cachexia Sarcopenia Muscle. 2021 Feb;12(1):14-16. doi: 10.1002/jcsm.12675. Epub 2020 Dec 31. PMID: 33382205; PMCID: PMC7890143.	No	Did not meet the basic inclusion criteria after the title and abstract evaluation
616	Walker JG, Macrae F, Winship I, Oberoi J, Saya S, Milton S, Bickerstaffe A, Dowty JG, De Abreu Lourenço R, Clark M, Galloway L, Fishman G, Walter FM, Flander L, Chondros P, Ait Ouakrim D, Pirotta M, Trevena L, Jenkins MA, Emery JD. The use of a risk assessment and decision support tool (CRISP) compared with usual care in general practice to increase risk-stratified colorectal cancer screening: st…	No	Did not meet the basic inclusion criteria after the title and abstract evaluation
617	Wang K, Wong TZ, Amdur RJ, Mendenhall WM, Sheets NC, Green R, Thorp BD, Patel SN, Hackman TG, Zanation AM, Weissler MC, Chera BS. Pitfalls of post- treatment PET after de-intensified chemoradiotherapy for HPV-associated oropharynx cancer: Secondary analysis of a phase 2 trial. Oral Oncol. 2018 Mar;78:108-113. doi: 10.1016/j.oraloncology.2018.01.023. Epub 2018 Feb 20. PMID: 29496037.	No	Did not meet the basic inclusion criteria after the title and abstract evaluation
618	Wang T, Ong CW, Shi J, Srivastava S, Yan B, Cheng CL, Yong WP, Chan SL, Yeoh KG, Iacopetta B, Salto-Tellez M. Sequential expression of putative stem cell markers in gastric carcinogenesis. Br J Cancer. 2011 Aug 23;105(5):658-65. doi: 10.1038/bjc.2011.287. Epub 2011 Aug 9. PMID: 21829201; PMCID: PMC3188930.	No	No information on OR, OS, RFS
619	Wang X, Tian Y, Tang Y, Hu ZH, Zhang JJ, Fu GS, Ma P, Ren H, Zhang T, Li N, Liu WY, Fang H, Li YX, Jin J. Tomotherapy as an adjuvant treatment for gastroesophageal junction and stomach cancer may reduce bowel and bone marrow toxicity compared to intensity-modulated radiotherapy and volumetric-modulated arc therapy. Oncotarget. 2017 Jun 13;8(24):39727-39735. doi: 10.18632/oncotarget.14459. PMID: 2…	No	Did not meet the basic inclusion criteria after the title and abstract evaluation
620	Wang-Gillam A, Williams K, Novello S, Gao F, Scagliotti GV, Govindan R. Time to activate lung cancer clinical trials and patient enrollment: a representative comparison study between two academic centers across the atlantic. J Clin Oncol. 2010 Aug 20;28(24):3803-7. doi: 10.1200/JCO.2010.28.1824. Epub 2010 Jul 19. PMID: 20644091.	No	No information on OR, OS, RFS
621	Wason JM, Abraham JE, Baird RD, Gournaris I, Vallier AL, Brenton JD, Earl HM, Mander AP. A Bayesian adaptive design for biomarker trials with linked treatments. Br J Cancer. 2015 Sep 1;113(5):699-705. doi: 10.1038/bjc.2015.278. Epub 2015 Aug 11. PMID: 26263479; PMCID: PMC4559835.	No	Did not meet the basic inclusion criteria after the title and abstract evaluation
622	Wason JM, Dentamaro A, Eisen TG. The power of phase II end-points for different possible mechanisms of action of an experimental treatment. Eur J Cancer. 2015 May;51(8):984-92. doi: 10.1016/j.ejca.2015.03.002. Epub 2015 Mar 31. PMID: 25840669; PMCID: PMC4435668.	No	Did not meet the basic inclusion criteria after the title and abstract evaluation
623	Wason JM, Mander AP, Eisen TG. Reducing sample sizes in two-stage phase II cancer trials by using continuous tumour shrinkage end-points. Eur J Cancer. 2011 May;47(7):983-9. doi: 10.1016/j.ejca.2010.12.007. Epub 2011 Jan 14. PMID: 21239164.	No	No information on OR, OS, RFS
624	Wason JM, Seaman SR. Using continuous data on tumour measurements to improve inference in phase II cancer studies. Stat Med. 2013 Nov 20;32(26):4639-50. doi: 10.1002/sim.5867. Epub 2013 Jun 18. PMID: 23776143; PMCID: PMC4282550.	No	Not a Phase II study
625	Wason JM, Trippa L. A comparison of Bayesian adaptive randomization and multi-stage designs for multi-arm clinical trials. Stat Med. 2014 Jun 15;33(13):2206-21. doi: 10.1002/sim.6086. Epub 2014 Jan 14. PMID: 24421053.	No	Not a Phase II study
626	Wei M, Shi S, Hua J, Xu J, Yu X; Chinese Study Group for Pancreatic Cancer (CSPAC). Simultaneous resection of the primary tumour and liver metastases after conversion chemotherapy versus standard therapy in pancreatic cancer with liver oligometastasis: protocol of a multicentre, prospective, randomised phase III control trial (CSPAC-1). BMJ Open. 2019 Dec 8;9(12):e033452. doi: 10.1136/bmjopen-201…	No	Did not meet the basic inclusion criteria after the title and abstract evaluation
627	Wennberg BM, Baumann P, Gagliardi G, Nyman J, Drugge N, Hoyer M, Traberg A, Nilsson K, Morhed E, Ekberg L, Wittgren L, Lund JÅ, Levin N, Sederholm C, Lewensohn R, Lax I. NTCP modelling of lung toxicity after SBRT comparing the universal survival curve and the linear quadratic model for fractionation correction. Acta Oncol. 2011 May;50(4):518-27. doi: 10.3109/0284186X.2010.543695. Epub 2011 Jan 4.…	No	No information on OR, OS, RFS
628	Werner-Wasik M, Paulus R, Curran WJ Jr, Byhardt R. Acute esophagitis and late lung toxicity in concurrent chemoradiotherapy trials in patients with locally advanced non-small-cell lung cancer: analysis of the radiation therapy oncology group (RTOG) database. Clin Lung Cancer. 2011 Jul;12(4):245-51. doi: 10.1016/j.cllc.2011.03.026. Epub 2011 Apr 24. PMID: 21726824.	No	No information on OR, OS, RFS
629	Whatcott CJ, Han H, Posner RG, Hostetter G, Von Hoff DD. Targeting the tumor microenvironment in cancer: why hyaluronidase deserves a second look. Cancer Discov. 2011 Sep;1(4):291-6. doi: 10.1158/2159-8290.CD-11-0136. PMID: 22053288; PMCID: PMC3204883.	No	No information on OR, OS, RFS
630	Whitehead J, Thygesen H, Jaki T, Davies S, Halford S, Turner H, Cook N, Jodrell D. A novel Phase I/IIa design for early phase oncology studies and its application in the evaluation of MK-0752 in pancreatic cancer. Stat Med. 2012 Aug 15;31(18):1931-43. doi: 10.1002/sim.5331. Epub 2012 Apr 11. PMID: 22495759.	No	Not a Phase II study
631	Whitehead J, Thygesen H, Whitehead A. Bayesian procedures for phase I/II clinical trials investigating the safety and efficacy of drug combinations. Stat Med. 2011 Jul 20;30(16):1952-70. doi: 10.1002/sim.4267. Epub 2011 May 18. PMID: 21590794.	No	No information on OR, OS, RFS
632	Whitehead J. One-stage and two-stage designs for phase II clinical trials with survival endpoints. Stat Med. 2014 Sep 28;33(22):3830-43. doi: 10.1002/sim.6196. Epub 2014 May 12. PMID: 24817473.	No	Did not meet the basic inclusion criteria after the title and abstract evaluation
633	Wilke LG, Ballman KV, McCall LM, Giuliano AE, Whitworth PW, Blumencranz PW, Reintgen DS, Burak WE, Leitch AM, Hunt KK. Adherence to the National Quality Forum (NQF) breast cancer measures within cancer clinical trials: a review from ACOSOG Z0010. Ann Surg Oncol. 2010 Aug;17(8):1989-94. doi: 10.1245/s10434-010-0980-9. Epub 2010 Mar 23. PMID: 20309640; PMCID: PMC2950006.	No	No information on OR, OS, RFS
634	Williams MD. Integration of biomarkers including molecular targeted therapies in head and neck cancer. Head Neck Pathol. 2010 Mar;4(1):62-9. doi: 10.1007/s12105-010-0166-6. Epub 2010 Feb 13. PMID: 20237991; PMCID: PMC2825524.	No	No detailed information on patients inclusion parameters, or unsuitable arms
635	Williamson SF, Villar SS. A response-adaptive randomization procedure for multi-armed clinical trials with normally distributed outcomes. Biometrics. 2020 Mar;76(1):197-209. doi: 10.1111/biom.13119. Epub 2019 Sep 19. PMID: 31322732; PMCID: PMC7078926.	No	Did not meet the basic inclusion criteria after the title and abstract evaluation
636	Willmott LJ, Sumner DA, Monk BJ. Biologics in cervical cancer therapy. J Natl Compr Canc Netw. 2010 Dec;8(12):1417-23. doi: 10.6004/jnccn.2010.0105. PMID: 21147904.	No	No information on OR, OS, RFS
637	Wilson JM, Mukherjee S, Chu KY, Brunner TB, Partridge M, Hawkins M. Challenges in using ¹⁸F-fluorodeoxyglucose-PET-CT to define a biological radiotherapy boost volume in locally advanced pancreatic cancer. Radiat Oncol. 2014 Jun 24;9:146. doi: 10.1186/1748-717X-9-146. PMID: 24962658; PMCID: PMC4078370.	No	Not a Phase II study
638	Wilson MK, Friedlander ML, Lheureux S, Small W Jr, Poveda A, Pujade- Lauraine E, Karakasis K, Bacon M, Bowering V, Chawla T, Oza AM. Resisting RECIST-Uniformity Versus Clinical Validity. Int J Gynecol Cancer. 2017 Oct;27(8):1619-1627. doi: 10.1097/IGC.0000000000001062. PMID: 28692635.	No	Did not meet the basic inclusion criteria after the title and abstract evaluation
639	Wong H, Yau T. Targeted therapy in the management of advanced gastric cancer: are we making progress in the era of personalized medicine? Oncologist. 2012;17(3):346-58. doi: 10.1634/theoncologist.2011-0311. Epub 2012 Feb 14. PMID: 22334453; PMCID: PMC3316920.	No	No specific cancer drug tratment
640	Wootten AC, Abbott JM, Siddons HM, Rosenthal MA, Costello AJ. A qualitative assessment of the experience of participating in a cancer-related clinical trial. Support Care Cancer. 2011 Jan;19(1):49-55. doi: 10.1007/s00520-009-0787-z. Epub 2009 Dec 4. PMID: 19960208.	No	No information on OR, OS, RFS
641	Wright KM. FDA Approves Pembrolizumab for BCG-Unresponsive NMIBC. Oncology (Williston Park). 2020 Feb 20;34(2):44. PMID: 32645193.	No	Did not meet the basic inclusion criteria after the title and abstract evaluation
642	Wu J, Chen L, Wei J, Weiss H, Miller RW, Villano JL. Phase II trial design with growth modulation index as the primary endpoint. Pharm Stat. 2019 Mar;18(2):212-222. doi: 10.1002/pst.1916. Epub 2018 Nov 20. PMID: 30458583; PMCID: PMC9335177.	No	Did not meet the basic inclusion criteria after the title and abstract evaluation
643	Wu J. Single-arm Phase II cancer survival trial designs. J Biopharm Stat. 2016;26(4):644-56. doi: 10.1080/10543406.2015.1052494. Epub 2015 Jun 22. PMID: 26098141; PMCID: PMC5223772.	No	Did not meet the basic inclusion criteria after the title and abstract evaluation
644	Wu W, Bot B, Hu Y, Geyer SM, Sargent DJ. A phase II flexible screening design allowing for interim analysis and comparison with historical control. Contemp Clin Trials. 2013 Jul;35(2):128-37. doi: 10.1016/j.cct.2013.05.007. Epub 2013 May 22. PMID: 23707516.	No	Not a Phase II study
645	Wu YL, Lee V, Liam CK, Lu S, Park K, Srimuninnimit V, Wang J, Zhou C, Appius A, Button P, Hooper G, Palma JF, Schulze K, Scudder S, Shames DS, Yin AY, Zhang G, Mok T; ENSURE FASTACT-2 and ASPIRATION Investigators. Clinical utility of a blood-based EGFR mutation test in patients receiving first-line erlotinib therapy in the ENSURE, FASTACT-2, and ASPIRATION studies. Lung Cancer. 2018 Dec;126:1-8. …	No	Did not meet the basic inclusion criteria after the title and abstract evaluation
646	Xu P, Zhu L, Li Y. Ultrahigh dimensional time course feature selection. Biometrics. 2014 Jun;70(2):356-65. doi: 10.1111/biom.12137. Epub 2014 Jan 19. PMID: 24571586; PMCID: PMC4061374.	No	Not a Phase II study
647	Yada S, Hamada C. Application of Bayesian hierarchical models for phase I/II clinical trials in oncology. Pharm Stat. 2017 Mar;16(2):114-121. doi: 10.1002/pst.1793. Epub 2016 Nov 28. PMID: 27892650.	No	Did not meet the basic inclusion criteria after the title and abstract evaluation
648	Yamaguchi T, Mukai H. Ki-67 index guided selection of preoperative chemotherapy for HER2-positive breast cancer: a randomized phase II trial. Jpn J Clin Oncol. 2012 Dec;42(12):1211-4. doi: 10.1093/jjco/hys161. Epub 2012 Nov 5. PMID: 23129778.	No	Not a Phase II study
649	Yamamoto K, Yamanaka K, Hatano E, Sumi E, Ishii T, Taura K, Iguchi K, Teramukai S, Yokode M, Uemoto S, Fukushima M. An eClinical trial system for cancer that integrates with clinical pathways and electronic medical records. Clin Trials. 2012 Aug;9(4):408-17. doi: 10.1177/1740774512445912. Epub 2012 May 17. PMID: 22605791.	No	Not a Phase II study
650	Yan D, Wages NA, Dressler EV. Improved adaptive randomization strategies for a seamless Phase I/II dose-finding design. J Biopharm Stat. 2019;29(2):333-347. doi: 10.1080/10543406.2018.1535496. Epub 2018 Nov 17. PMID: 30451068.	No	Did not meet the basic inclusion criteria after the title and abstract evaluation
651	Yee D. Receptor kinase inhibitors target NSCLC: two antibodies and a small- molecule MET inhibitor. BioDrugs. 2011 Aug 1;25(4):271-3. doi: 10.2165/11592720-000000000-00000. PMID: 21815704.	No	No information on OR, OS, RFS
652	Yin J, Qin R, Sargent DJ, Erlichman C, Shi Q. A hierarchical Bayesian design for randomized Phase II clinical trials with multiple groups. J Biopharm Stat. 2018;28(3):451-462. doi: 10.1080/10543406.2017.1321007. Epub 2017 Jun 7. PMID: 28448747.	No	Did not meet the basic inclusion criteria after the title and abstract evaluation
653	Yoshiba S, Jansen M, Matsushima N, Chen S, Mendell J. Population pharmacokinetic analysis of patritumab, a HER3 inhibitor, in subjects with advanced non-small cell lung cancer (NSCLC) or solid tumors. Cancer Chemother Pharmacol. 2016 May;77(5):987-96. doi: 10.1007/s00280-016-3011-0. Epub 2016 Mar 26. PMID: 27017616.	No	Did not meet the basic inclusion criteria after the title and abstract evaluation
654	Yoshida K, Noguchi M, Mine T, Komatsu N, Yutani S, Ueno T, Yanagimoto H, Kawano K, Itoh K, Yamada A. Characteristics of severe adverse events after peptide vaccination for advanced cancer patients: Analysis of 500 cases. Oncol Rep. 2011 Jan;25(1):57-62. PMID: 21109957.	No	No information on OR, OS, RFS
655	Young RJ, Rischin D, Fisher R, McArthur GA, Fox SB, Peters LJ, Corry J, Lim A, Waldeck K, Solomon B. Relationship between epidermal growth factor receptor status, p16(INK4A), and outcome in head and neck squamous cell carcinoma. Cancer Epidemiol Biomarkers Prev. 2011 Jun;20(6):1230-7. doi: 10.1158/1055-9965.EPI-10-1262. Epub 2011 Apr 5. PMID: 21467228.	No	Participans under 18 y.o.
656	Yu Y, Durairaj C, Shi H, Wang DD. Population Pharmacokinetics of Talazoparib in Patients With Advanced Cancer. J Clin Pharmacol. 2020 Feb;60(2):218-228. doi: 10.1002/jcph.1520. Epub 2019 Sep 6. PMID: 31489639.	No	Did not meet the basic inclusion criteria after the title and abstract evaluation
657	Yuan Y, Guo B, Munsell M, Lu K, Jazaeri A. MIDAS: a practical Bayesian design for platform trials with molecularly targeted agents. Stat Med. 2016 Sep 30;35(22):3892-906. doi: 10.1002/sim.6971. Epub 2016 Apr 25. PMID: 27112322; PMCID: PMC5012931.	No	Did not meet the basic inclusion criteria after the title and abstract evaluation
658	Zeng D, Cornea E, Dong J, Pan J, Ibrahim JG. Assessing temporal agreement between central and local progression-free survival times. Stat Med. 2015 Feb 28;34(5):844-58. doi: 10.1002/sim.6371. Epub 2014 Nov 13. PMID: 25393731; PMCID: PMC4457468.	No	Did not meet the basic inclusion criteria after the title and abstract evaluation
659	Zeng D, Gao F, Hu K, Jia C, Ibrahim JG. Hypothesis testing for two-stage designs with over or under enrollment. Stat Med. 2015 Jul 20;34(16):2417-26. doi: 10.1002/sim.6490. Epub 2015 Mar 25. PMID: 25809924; PMCID: PMC4636905.	No	Did not meet the basic inclusion criteria after the title and abstract evaluation
660	Zhang L, Jiang M, Xie L, Zhang H, Jiang Y, Yang QP, Liu WP, Zhang WY, Zhuo HY, Li P, Chen NY, Zhao S, Wang F, Zou LQ. Five-year analysis from phase 2 trial of "sandwich" chemoradiotherapy in newly diagnosed, stage IE to IIE, nasal type, extranodal natural killer/T-cell lymphoma. Cancer Med. 2016 Jan;5(1):33-40. doi: 10.1002/cam4.569. Epub 2015 Dec 2. PMID: 26633585; PMCID: PMC4708906.	No	Did not meet the basic inclusion criteria after the title and abstract evaluation
661	Zhang T, Schneider A, Hamilton EP, Patel K, Kamal AH, Lyman GH, Peppercorn JM. Prevalence and impact of correlative science in breast cancer phase II trials. Breast Cancer Res Treat. 2013 Jun;139(3):845-50. doi: 10.1007/s10549-013-2590-2. Epub 2013 Jun 15. PMID: 23771715.	No	Not a Phase II study
662	Zhang WZ, Chen JZ, Li DR, Chen ZJ, Guo H, Zhuang TT, Li DS, Zhou MZ, Chen CZ. Simultaneous modulated accelerated radiation therapy for esophageal cancer: a feasibility study. World J Gastroenterol. 2014 Oct 14;20(38):13973-80. doi: 10.3748/wjg.v20.i38.13973. PMID: 25320535; PMCID: PMC4194581.	No	Did not meet the basic inclusion criteria after the title and abstract evaluation
663	Zhong W, Koopmeiners JS, Carlin BP. A trivariate continual reassessment method for phase I/II trials of toxicity, efficacy, and surrogate efficacy. Stat Med. 2012 Dec 20;31(29):3885-95. doi: 10.1002/sim.5477. Epub 2012 Jul 16. PMID: 22807126; PMCID: PMC3532950.	No	Not a Phase II study
664	Zhou JG, Zhou NJ, Zhang Q, Feng YY, Zhou H. Apatinib for patients with advanced or recurrent cervical cancer: study protocol for an open-label randomized controlled trial. Trials. 2018 Sep 17;19(1):500. doi: 10.1186/s13063-018-2858-2. PMID: 30223869; PMCID: PMC6142681.	No	Did not meet the basic inclusion criteria after the title and abstract evaluation
665	Zhu R, Poland B, Wada R, Liu Q, Musib L, Maslyar D, Cho E, Yu W, Ma H, Jin JY, Budha N. Exposure-Response-Based Product Profile-Driven Clinical Utility Index for Ipatasertib Dose Selection in Prostate Cancer. CPT Pharmacometrics Syst Pharmacol. 2019 Apr;8(4):240-248. doi: 10.1002/psp4.12394. Epub 2019 Mar 6. PMID: 30762302; PMCID: PMC6482275.	No	Did not meet the basic inclusion criteria after the title and abstract evaluation
666	Zhu X, Shrubsole MJ, Ness RM, Hibler EA, Cai Q, Long J, Chen Z, Li G, Jiang M, Hou L, Kabagambe EK, Zhang B, Smalley WE, Edwards TL, Giovannucci EL, Zheng W, Dai Q. Calcium/magnesium intake ratio, but not magnesium intake, interacts with genetic polymorphism in relation to colorectal neoplasia in a two-phase study. Mol Carcinog. 2016 Oct;55(10):1449-57. doi: 10.1002/mc.22387. Epub 2015 Aug 31. PM…	No	Did not meet the basic inclusion criteria after the title and abstract evaluation
667	Zielinski R, Chi KN. Custirsen (OGX-011): a second-generation antisense inhibitor of clusterin in development for the treatment of prostate cancer. Future Oncol. 2012 Oct;8(10):1239-51. doi: 10.2217/fon.12.129. PMID: 23130925.	No	Not a Phase II study
668	Zilli T, Scorsetti M, Zwahlen D, Franzese C, Förster R, Giaj-Levra N, Koutsouvelis N, Bertaut A, Zimmermann M, D'Agostino GR, Alongi F, Guckenberger M, Miralbell R. ONE SHOT - single shot radiotherapy for localized prostate cancer: study protocol of a single arm, multicenter phase I/II trial. Radiat Oncol. 2018 Sep 4;13(1):166. doi: 10.1186/s13014-018-1112-0. Erratum in: Radiat Oncol. 2018 Sep 19…	No	Did not meet the basic inclusion criteria after the title and abstract evaluation
669	Zou L, Buchner A, Roberge M, Liu PM. Immunogenicity Assessment of Lipegfilgrastim in Patients with Breast Cancer Receiving Chemotherapy. J Immunol Res. 2016;2016:9248061. doi: 10.1155/2016/9248061. Epub 2016 Jun 23. PMID: 27419145; PMCID: PMC4935921.	No	Did not meet the basic inclusion criteria after the title and abstract evaluation
670	Zwaenepoel K, Merkle D, Cabillic F, Berg E, Belaud-Rotureau MA, Grazioli V, Herelle O, Hummel M, Le Calve M, Lenze D, Mende S, Pauwels P, Quilichini B, Repetti E. Automation of ALK gene rearrangement testing with fluorescence in situ hybridization (FISH): a feasibility study. Exp Mol Pathol. 2015 Feb;98(1):113-8. doi: 10.1016/j.yexmp.2015.01.005. Epub 2015 Jan 8. PMID: 25576649.	No	Did not meet the basic inclusion criteria after the title and abstract evaluation
671	Zwenger AO, Grosman G, Iturbe J, Leone J, Vallejo CT, Leone JP, Verdera PP, Pérez JE, Leone BA. Expression of ERCC1 and TUBB3 in locally advanced cervical squamous cell cancer and its correlation with different therapeutic regimens. Int J Biol Markers. 2015 Jul 22;30(3):e301-14. doi: 10.5301/jbm.5000161. PMID: 26165688.	No	Did not meet the basic inclusion criteria after the title and abstract evaluation
672	Abida W, Patnaik A, Campbell D, et al. Rucaparib in Men With Metastatic Castration-Resistant Prostate Cancer Harboring a BRCA1 or BRCA2 Gene Alteration. J Clin Oncol. 2020;38(32):3763-3772. doi:10.1200/JCO.20.01035	Yes	\
673	André T, Tougeron D, Piessen G, et al. Neoadjuvant Nivolumab Plus Ipilimumab and Adjuvant Nivolumab in Localized Deficient Mismatch Repair/Microsatellite Instability-High Gastric or Esophagogastric Junction Adenocarcinoma: The GERCOR NEONIPIGA Phase II Study. J Clin Oncol. 2023;41(2):255-265. doi:10.1200/JCO.22.00686	Yes	\
674	Anouti B, Althouse S, Durm G, Hanna N. Prognostic Variables Associated With Improved Outcomes in Patients With Stage III NSCLC Treated With Chemoradiation Followed by Consolidation Pembrolizumab: A Subset Analysis of a Phase II Study From the Hoosier Cancer Research Network LUN 14-179. Clin Lung Cancer. 2020 May;21(3):288-293. doi: 10.1016/j.cllc.2019.06.009. Epub 2019 Jul 8. PMID: 32143966.: : :	No	Did not meet the basic inclusion criteria after the title and abstract evaluation
675	Asano J, Hirakawa A. A Bayesian basket trial design accounting for uncertainties of homogeneity and heterogeneity of treatment effect among subpopulations. Pharm Stat. 2020 Nov;19(6):975-1000. doi: 10.1002/pst.2049. Epub 2020 Aug 10. PMID: 32779393.: : : :	No	Did not meet the basic inclusion criteria after the title and abstract evaluation
676	Badillo M, Nava D, Rosa M, Chen W, Guerrero M, Wang M. Acalabrutinib: Managing Adverse Events and Improving Adherence in Patients With Mantle Cell Lymphoma. Clin J Oncol Nurs. 2020 Aug 1;24(4):392-398. doi: 10.1188/20.CJON.392-398. PMID: 32678359.: : :	No	Did not meet the basic inclusion criteria after the title and abstract evaluation
677	Baslan T, Kendall J, Volyanskyy K, McNamara K, Cox H, D'Italia S, Ambrosio F, Riggs M, Rodgers L, Leotta A, Song J, Mao Y, Wu J, Shah R, Gularte-Mérida R, Chadalavada K, Nanjangud G, Varadan V, Gordon A, Curtis C, Krasnitz A, Dimitrova N, Harris L, Wigler M, Hicks J. Novel insights into breast cancer copy number genetic heterogeneity revealed by single-cell genome sequencing. Elife. 2020 May 13;9…	No	Did not meet the basic inclusion criteria after the title and abstract evaluation
678	Beppu T, Emi Y, Tokunaga S, et al. Liver resectability of advanced liver-limited colorectal liver metastases following mFOLFOX6 with bevacizumab (KSCC0802 Study). Anticancer Res. 2014;34(11):6655-6662.	Yes	\
679	Betge J, Barat A, Murphy V, et al. Outcome of Colorectal Cancer Patients Treated with Combination Bevacizumab Therapy: A Pooled Retrospective Analysis of Three European Cohorts from the Angiopredict Initiative. Digestion. 2016;94(3):129-137. doi:10.1159/000449412	Yes	\
680	Bharmal M, Nolte S, Henry-Szatkowski M, Hennessy M, Schlichting M. Update on the psychometric properties and minimal important difference (MID) thresholds of the FACT-M questionnaire for use in treatment-naïve and previously treated patients with metastatic Merkel cell carcinoma. Health Qual Life Outcomes. 2020 May 19;18(1):145. doi: 10.1186/s12955-020-01402-3. PMID: 32430019; PMCID: PMC7236271.:…	No	Did not meet the basic inclusion criteria after the title and abstract evaluation
681	Bianconi D, Heller G, Spies D, et al. Biochemical and genetic predictors of overall survival in patients with metastatic pancreatic cancer treated with capecitabine and nab-paclitaxel. Sci Rep. 2017;7(1):4851. Published 2017 Jul 7. doi:10.1038/s41598-017-04743-0	Yes	\
682	Blum JL, Kohles J, McKenna E, et al. Association of age and overall survival in capecitabine-treated patients with metastatic breast cancer in clinical trials. Breast Cancer Res Treat. 2011;125(2):431-439. doi:10.1007/s10549-010-1222-3	Yes	\
683	Bozorgmehr F, Chung I, Christopoulos P, Krisam J, Schneider MA, Brückner L, Mueller DW, Thomas M, Rieken S. Thoracic radiotherapy plus Durvalumab in elderly and/or frail NSCLC stage III patients unfit for chemotherapy - employing optimized (hypofractionated) radiotherapy to foster durvalumab efficacy: study protocol of the TRADE-hypo trial. BMC Cancer. 2020 Aug 26;20(1):806. doi: 10.1186/s12885-0…	No	Did not meet the basic inclusion criteria after the title and abstract evaluation
684	Bruera G, Cannita K, Giordano AV, Vicentini R, Ficorella C, Ricevuto E. Effectiveness and safety of intensive triplet chemotherapy plus bevacizumab, FIr-B/FOx, in young-elderly metastatic colorectal cancer patients. Biomed Res Int. 2013;2013:143273. doi:10.1155/2013/143273	Yes	\
685	Cao X, Ganti AK, Stinchcombe T, Wong ML, Ho JC, Shen C, Liu Y, Crawford J, Pang H, Wang X. Predicting risk of chemotherapy-induced severe neutropenia: A pooled analysis in individual patients data with advanced lung cancer. Lung Cancer. 2020 Mar;141:14-20. doi: 10.1016/j.lungcan.2020.01.004. Epub 2020 Jan 3. PMID: 31926983; PMCID: PMC7063587.: :	No	Did not meet the basic inclusion criteria after the title and abstract evaluation
686	Castle J, Blower E, Bundred NJ, Harvey JR, Thachil J, Marshall A, Cox K, Cicconi S, Holcombe C, Palmieri C, Kirwan CC. Rivaroxaban compared to no treatment in ER-negative stage I-III early breast cancer patients (the TIP Trial): study protocol for a phase II preoperative window-of-opportunity study design randomised controlled trial. Trials. 2020 Aug 27;21(1):749. doi: 10.1186/s13063-020-04675-7.…	No	Did not meet the basic inclusion criteria after the title and abstract evaluation
687	Chahoud J, Sui D, Erwin WD, et al. Updated Results of Rituximab Pre- and Post-BEAM with or without 90Yttrium Ibritumomab Tiuxetan during Autologous Transplant for Diffuse Large B-cell Lymphoma. Clin Cancer Res. 2018;24(10):2304-2311. doi:10.1158/1078-0432.CCR-17-3561	Yes	\
688	Chan RJ, Emery J, Cuff K, Teleni L, Simonsen C, Turner J, Janda M, Mckavanagh D, Jones L, McKinnell E, Gosper M, Ryan J, Joseph R, Crowe B, Harvey J, Ryan M, Carrington C, Nund R, Crichton M, McPhail S. Implementing a nurse- enabled, integrated, shared-care model involving specialists and general practitioners in breast cancer post-treatment follow-up: a study protocol for a phase II randomised c…	No	Did not meet the basic inclusion criteria after the title and abstract evaluation
689	Chari A, Mazumder A, Lau K, Catamero D, Galitzeck Z, Jagannath S. A phase II trial of TBL-12 sea cucumber extract in patients with untreated asymptomatic myeloma. Br J Haematol. 2018;180(2):296-298. doi:10.1111/bjh.14314	Yes	\
690	Chera BS, Kumar S, Shen C, Amdur R, Dagan R, Green R, Goldman E, Weiss J, Grilley-Olson J, Patel S, Zanation A, Hackman T, Blumberg J, Patel S, Thorp B, Weissler M, Yarbrough W, Sheets N, Mendenhall W, Tan XM, Gupta GP. Plasma Circulating Tumor HPV DNA for the Surveillance of Cancer Recurrence in HPV- Associated Oropharyngeal Cancer. J Clin Oncol. 2020 Apr 1;38(10):1050-1058. doi: 10.1200/JCO.19.…	No	Did not meet the basic inclusion criteria after the title and abstract evaluation
691	Chu C, Liu S, Rong A. Study design of single-arm phase II immunotherapy trials with long-term survivors and random delayed treatment effect. Pharm Stat. 2020 Jul;19(4):358-369. doi: 10.1002/pst.1976. Epub 2020 Jan 12. PMID: 31930622.: : : :	No	Did not meet the basic inclusion criteria after the title and abstract evaluation
692	Copur MS. Gastrointestinal Cancer Presentations Relevant to Clinical Practice. Oncology (Williston Park). 2020 Jul 15;34(7):255-256. PMID: 32674210.: : : : :	No	Did not meet the basic inclusion criteria after the title and abstract evaluation
693	Damato A, Iachetta F, Antonuzzo L, et al. Phase II study on first-line treatment of NIVolumab in combination with folfoxiri/bevacizumab in patients with Advanced COloRectal cancer RAS or BRAF mutated - NIVACOR trial (GOIRC-03-2018). BMC Cancer. 2020;20(1):822. Published 2020 Aug 31. doi:10.1186/s12885-020-07268-4	Yes	\
694	Dehbi HM, Hackshaw A. Sample size calculation in randomised phase II selection trials using a margin of practical equivalence. Trials. 2020 Mar 30;21(1):301. doi: 10.1186/s13063-020-04248-8. PMID: 32228674; PMCID: PMC7106856.: : :	No	Did not meet the basic inclusion criteria after the title and abstract evaluation
695	Dello Russo C, Cappoli N, Pilunni D, Navarra P. Local Investigators Significantly Overestimate Overall Response Rates Compared to Blinded Independent Central Reviews in Phase 2 Oncology Trials. J Clin Pharmacol. 2021 Jun;61(6):810-819. doi: 10.1002/jcph.1790. Epub 2020 Dec 15. PMID: 33244770.: : : :	No	Did not meet the basic inclusion criteria after the title and abstract evaluation
696	Dercle L, Fronheiser M, Lu L, Du S, Hayes W, Leung DK, Roy A, Wilkerson J, Guo P, Fojo AT, Schwartz LH, Zhao B. Identification of Non-Small Cell Lung Cancer Sensitive to Systemic Cancer Therapies Using Radiomics. Clin Cancer Res. 2020 May 1;26(9):2151-2162. doi: 10.1158/1078-0432.CCR-19-2942. Epub 2020 Mar 20. PMID: 32198149; PMCID: PMC9239371.: : :	No	Did not meet the basic inclusion criteria after the title and abstract evaluation
697	Deshayes E, Piron L, Bouvier A, Lapuyade B, Lermite E, Vervueren L, Laurent C, Pinaquy JB, Chevallier P, Dohan A, Rode A, Sengel C, Guillot C, Quenet F, Guiu B. Study protocol of the HYPER-LIV01 trial: a multicenter phase II, prospective and randomized study comparing simultaneous portal and hepatic vein embolization to portal vein embolization for hypertrophy of the future liver remnant before m…	No	Did not meet the basic inclusion criteria after the title and abstract evaluation
698	Dickhoff C, Senan S, Schneiders FL, Veltman J, Hashemi S, Daniels JMA, Fransen M, Heineman DJ, Radonic T, van de Ven PM, Bartelink IH, Meijboom LJ, Garcia-Vallejo JJ, Oprea-Lager DE, de Gruijl TD, Bahce I. Ipilimumab plus nivolumab and chemoradiotherapy followed by surgery in patients with resectable and borderline resectable T3-4N0-1 non-small cell lung cancer: the INCREASE trial. BMC Cancer. 20…	No	Did not meet the basic inclusion criteria after the title and abstract evaluation
699	Dosne AG, Valade E, Stuyckens K, Li LY, Ouellet D, Perez-Ruixo JJ. Population Pharmacokinetics of Total and Free Erdafitinib in Adult Healthy Volunteers and Cancer Patients: Analysis of Phase 1 and Phase 2 Studies. J Clin Pharmacol. 2020 Apr;60(4):515-527. doi: 10.1002/jcph.1547. Epub 2019 Nov 19. PMID: 31742712.: : :	No	Did not meet the basic inclusion criteria after the title and abstract evaluation
700	Ebata T, Mizuno T. ASO Author Reflections: Phase II Trial of Adjuvant Chemotherapy with S-1 for Node-Positive Biliary Tract Cancer (N-SOG 09). Ann Surg Oncol. 2020 Jul;27(7):2357-2358. doi: 10.1245/s10434-020-08364-2. Epub 2020 Mar 23. PMID: 32206952.: : :	No	Did not meet the basic inclusion criteria after the title and abstract evaluation
701	Eldredge-Hindy H, Gaskins J, Dragun A, Roberts TL, Riley EC, McMasters KM, Ajkay N. Patient-Reported Outcomes and Cosmesis After Once-Weekly Hypofractionated Breast Irradiation in Medically Underserved Patients. Int J Radiat Oncol Biol Phys. 2020 Aug 1;107(5):934-942. doi: 10.1016/j.ijrobp.2020.04.041. Epub 2020 May 6. PMID: 32387804.: : : :	No	Did not meet the basic inclusion criteria after the title and abstract evaluation
702	Epaillard N, Simonaggio A, Elaidi R, Azzouz F, Braychenko E, Thibault C, Sun CM, Moreira M, Oudard S, Vano YA. BIONIKK: A phase 2 biomarker driven trial with nivolumab and ipilimumab or VEGFR tyrosine kinase inhibitor (TKI) in naïve metastatic kidney cancer. Bull Cancer. 2020 Jun;107(5S):eS22-eS27. doi: 10.1016/S0007-4551(20)30283-6. PMID: 32620212.: : :	No	Did not meet the basic inclusion criteria after the title and abstract evaluation
703	Eroglu Z, Kim DW, Wang X, et al. Long term survival with cytotoxic T lymphocyte-associated antigen 4 blockade using tremelimumab. Eur J Cancer. 2015;51(17):2689-2697. doi:10.1016/j.ejca.2015.08.012	Yes	\
704	Flaherty KT, Gray R, Chen A, Li S, Patton D, Hamilton SR, Williams PM, Mitchell EP, Iafrate AJ, Sklar J, Harris LN, McShane LM, Rubinstein LV, Sims DJ, Routbort M, Coffey B, Fu T, Zwiebel JA, Little RF, Marinucci D, Catalano R, Magnan R, Kibbe W, Weil C, Tricoli JV, Alexander B, Kumar S, Schwartz GK, Meric- Bernstam F, Lih CJ, McCaskill-Stevens W, Caimi P, Takebe N, Datta V, Arteaga CL, Abrams JS…	No	Did not meet the basic inclusion criteria after the title and abstract evaluation
705	Fornaro L, Vasile E, Masi G, et al. Outcome of second-line treatment after first-line chemotherapy with the GONO FOLFOXIRI regimen. Clin Colorectal Cancer. 2012;11(1):71-76. doi:10.1016/j.clcc.2011.06.013	Yes	\
706	Fujitani K, Nakamura K, Mizusawa J, Kuwata T, Shimoda T, Katayama H, Kushima R, Taniguchi H, Yoshikawa T, Boku N, Terashima M, Fukuda H, Sano T, Sasako M; Stomach Cancer Study Group of Japan Clinical Oncology Group (JCOG), Japan. Posttherapy topographical nodal status, ypN-site, predicts survival of patients who received neoadjuvant chemotherapy followed by curative surgical resection for non-typ…	No	Did not meet the basic inclusion criteria after the title and abstract evaluation
707	Fukuda M, Funaki S, Yamazaki T, Sato S, Mukae H, Takenoyama M, Fukuoka J, Nabeshima K, Tateyama H, Ashizawa K, Hara M, Seto T, Okumura M, Sugio K. S-1 plus cisplatin with concurrent radiotherapy for locally advanced thymic carcinoma: Study protocol of LOGIK1605/JART-1501. Thorac Cancer. 2020 Mar;11(3):693-696. doi: 10.1111/1759-7714.13319. Epub 2020 Feb 5. PMID: 32020735; PMCID: PMC7049479.: :	No	Did not meet the basic inclusion criteria after the title and abstract evaluation
708	Garcia-Botella A, Sáez-Carlin P, Méndez R, Martin MP, Ortega L, Méndez JV, García-Paredes B, Diez-Valladares L, Torres AJ. CD133 + cell infusion in patients with colorectal liver metastases going to be submitted to a major liver resection (CELLCOL): A randomized open label clinical trial. Surg Oncol. 2020 Jun;33:224-230. doi: 10.1016/j.suronc.2019.10.005. Epub 2019 Oct 7. PMID: 32561087.: : :	No	Did not meet the basic inclusion criteria after the title and abstract evaluation
709	Gassian N, Frontczak A, Mouillet G, Vernerey D, Manseur O, Goujon M, Meurisse A, Berthod D, Robert E, Calcagno F, Thiery-Vuillemin A. Activity and tolerability of maintenance avelumab immunotherapy after first line polychemotherapy including platinum in patients with locally advanced or metastatic squamous cell penile carcinoma: PULSE. Bull Cancer. 2020 Jun;107(5S):eS16-eS21. doi: 10.1016/S0007-4…	No	Did not meet the basic inclusion criteria after the title and abstract evaluation
710	Gautschi O, Dingemans AM, Crowe S, et al. VeriStrat® has a prognostic value for patients with advanced non-small cell lung cancer treated with erlotinib and bevacizumab in the first line: pooled analysis of SAKK19/05 and NTR528. Lung Cancer. 2013;79(1):59-64. doi:10.1016/j.lungcan.2012.10.006	Yes	\
711	Gavrilov S, Zhudenkov K, Helmlinger G, Dunyak J, Peskov K, Aksenov S. Longitudinal Tumor Size and Neutrophil-to-Lymphocyte Ratio Are Prognostic Biomarkers for Overall Survival in Patients With Advanced Non-Small Cell Lung Cancer Treated With Durvalumab. CPT Pharmacometrics Syst Pharmacol. 2021 Jan;10(1):67-74. doi: 10.1002/psp4.12578. Epub 2020 Dec 21. PMID: 33319498; PMCID: PMC7825193.: : :	No	Did not meet the basic inclusion criteria after the title and abstract evaluation
712	Gennari A, Foca F, Zamarchi R, Rocca A, Amadori D, De Censi A, Bologna A, Cavanna L, Gianni L, Scaltriti L, Rossi E, Facchinetti A, Martini V, Bruzzi P, Nanni O. Insulin-like growth factor-1 receptor (IGF-1R) expression on circulating tumor cells (CTCs) and metastatic breast cancer outcome: results from the TransMYME trial. Breast Cancer Res Treat. 2020 May;181(1):61-68. doi: 10.1007/s10549-020-0…	No	Did not meet the basic inclusion criteria after the title and abstract evaluation
713	Gerritse FL, Meulenbeld HJ, Roodhart JM, et al. Analysis of docetaxel therapy in elderly (≥70 years) castration resistant prostate cancer patients enrolled in the Netherlands Prostate Study. Eur J Cancer. 2013;49(15):3176-3183. doi:10.1016/j.ejca.2013.06.008	Yes	\
714	Gill RR, Barlow J, Jaklitsch MT, Schmidlin EJ, Hartigan PM, Bueno R. Image- guided video-assisted thoracoscopic resection (iVATS): Translation to clinical practice-real-world experience. J Surg Oncol. 2020 Jun;121(8):1225-1232. doi: 10.1002/jso.25897. Epub 2020 Mar 12. PMID: 32166751; PMCID: PMC7383497.: :	No	Did not meet the basic inclusion criteria after the title and abstract evaluation
715	Glicksman RM, Metser U, Valliant J, Chung PW, Fleshner NE, Bristow RG, Green D, Finelli A, Hamilton R, Stanescu T, Hussey D, Catton C, Gospodarowicz M, Warde P, Bayley A, Breen S, Vines D, Jaffray DA, Berlin A. [<sup>18</sup>F]DCFPyL PET- MRI/CT for unveiling a molecularly defined oligorecurrent prostate cancer state amenable for curative-intent ablative therapy: study protocol for a phase II tri…	No	Did not meet the basic inclusion criteria after the title and abstract evaluation
716	Gross-Goupil M, Domblides C, Lefort F, Ravaud A. Open-label randomized multi-center phase 2 study: gemcitabine cisplatin plus avelumab or gemcitabine cisplatin as first-line treatment of patients with locally advanced or metastatic urothelial bladder carcinoma: GCisAve. Bull Cancer. 2020 Jun;107(5S):eS1-eS7. doi: 10.1016/S0007-4551(20)30280-0. PMID: 32620210.: :	No	Did not meet the basic inclusion criteria after the title and abstract evaluation
717	Grossman SA, Romo CG, Rudek MA, Supko J, Fisher J, Nabors LB, Wen PY, Peereboom DM, Ellingson BM, Elmquist W, Barker FG, Kamson D, Sarkaria JN, Timmer W, Bindra RS, Ye X. Baseline requirements for novel agents being considered for phase II/III brain cancer efficacy trials: conclusions from the Adult Brain Tumor Consortium's first workshop on CNS drug delivery. Neuro Oncol. 2020 Oct 14;22(10):1422…	No	Did not meet the basic inclusion criteria after the title and abstract evaluation
718	Hafeez S, Patel E, Webster A, Warren-Oseni K, Hansen V, McNair H, Miles E, Lewis R, Hall E, Huddart R. Protocol for hypofractionated adaptive radiotherapy to the bladder within a multicentre phase II randomised trial: radiotherapy planning and delivery guidance. BMJ Open. 2020 May 26;10(5):e037134. doi: 10.1136/bmjopen-2020-037134. PMID: 32461298; PMCID: PMC7259864.: :	No	Did not meet the basic inclusion criteria after the title and abstract evaluation
719	Hamada C, Okusaka T, Ikari T, et al. Efficacy and safety of gemcitabine plus S-1 in pancreatic cancer: a pooled analysis of individual patient data. Br J Cancer. 2017;116(12):1544-1550. doi:10.1038/bjc.2017.128	Yes	\
720	Han JY, Lee YS, Shin ES, et al. A genome-wide association study of survival in small-cell lung cancer patients treated with irinotecan plus cisplatin chemotherapy. Pharmacogenomics J. 2014;14(1):20-27. doi:10.1038/tpj.2013.7	Yes	\
721	Hasan H, Deek MP, Phillips R, Hobbs RF, Malek R, Radwan N, Kiess AP, Dipasquale S, Huang J, Caldwell T, Leitzel J, Wendler D, Wang H, Thompson E, Powell J, Dudley S, Deville C, Greco SC, Song DY, DeWeese TL, Gorin MA, Rowe SP, Denmeade S, Markowski M, Antonarakis ES, Carducci MA, Eisenberger MA, Pomper MG, Pienta KJ, Paller CJ, Tran PT. A phase II randomized trial of RAdium-223 dichloride and SAB…	No	Did not meet the basic inclusion criteria after the title and abstract evaluation
722	Hayashi H, Arao T, Matsumoto K, et al. Biomarkers of reactive resistance and early disease progression during chemotherapy plus bevacizumab treatment for colorectal carcinoma. Oncotarget. 2014;5(9):2588-2595. doi:10.18632/oncotarget.1811	Yes	\
723	Held T, Lang K, Regnery S, Weusthof K, Hommertgen A, Jäkel C, Tonndorf- Martini E, Krisam J, Plinkert P, Zaoui K, Freudlsperger C, Moratin J, Krauss J, Harrabi SB, Herfarth K, Debus J, Adeberg S. Carbon ion reirradiation compared to intensity-modulated re-radiotherapy for recurrent head and neck cancer (CARE): a randomized controlled trial. Radiat Oncol. 2020 Aug 5;15(1):190. doi: 10.1186/s13014-…	No	Did not meet the basic inclusion criteria after the title and abstract evaluation
724	Hershman DL, Till C, Wright JD, Accordino M, Vaidya R, Barlow WE, Ramsey S, Unger JM. Healthcare utilization and cost of care in elderly breast cancer patients enrolled in SWOG clinical trials. Breast Cancer Res Treat. 2020 Jun;181(2):455-463. doi: 10.1007/s10549-020-05634-1. Epub 2020 Apr 18. PMID: 32306168; PMCID: PMC8218818.: : :	No	Did not meet the basic inclusion criteria after the title and abstract evaluation
725	Hirata K, Hamamoto Y, Ando M, Imamura CK, Yoshimura K, Yamazaki K, Hironaka S, Muro K. Weekly paclitaxel plus ramucirumab versus weekly nab-paclitaxel plus ramucirumab for unresectable advanced or recurrent gastric cancer with peritoneal dissemination refractory to first-line therapy-the P-SELECT trial (WJOG10617G)-a randomised phase II trial by the West Japan Oncology Group. BMC Cancer. 2020 Jun…	No	Did not meet the basic inclusion criteria after the title and abstract evaluation
726	Hoon SN, Fyfe K, Peddle-McIntyre CJ, Bowyer S, Hawkins F, Jeffery E, Chih HJ, Creaney J, Nowak A, Brims F. Randomised placebo-controlled cross-over study examining the role of anamorelin in mesothelioma (The ANTHEM study): rationale and protocol. BMJ Open Respir Res. 2020 Mar;7(1):e000551. doi: 10.1136/bmjresp-2019-000551. PMID: 32213537; PMCID: PMC7173983.: :	No	Did not meet the basic inclusion criteria after the title and abstract evaluation
727	Hoyt MA, Wang AW, Ryan SJ, Breen EC, Cheavens JS, Nelson CJ. Goal-Focused Emotion-Regulation Therapy (GET) for young adult survivors of testicular cancer: a pilot randomized controlled trial of a biobehavioral intervention protocol. Trials. 2020 Apr 14;21(1):325. doi: 10.1186/s13063-020-04242-0. PMID: 32290859; PMCID: PMC7157999.: :	No	Participans under 18 y.o.
728	Hüttner FJ, Rooman I, Bouche G, Knebel P, Hüsing J, Mihaljevic AL, Hackert T, Strobel O, Büchler MW, Diener MK. Pancreatic resection with perioperative drug repurposing of propranolol and etodolac: trial protocol of the phase-II randomised placebo controlled PROSPER trial. BMJ Open. 2020 Sep 30;10(9):e040406. doi: 10.1136/bmjopen-2020-040406. PMID: 32998931; PMCID: PMC7528424.: :	No	Did not meet the basic inclusion criteria after the title and abstract evaluation
729	Ihle NT, Byers LA, Kim ES, et al. Effect of KRAS oncogene substitutions on protein behavior: implications for signaling and clinical outcome. J Natl Cancer Inst. 2012;104(3):228-239. doi:10.1093/jnci/djr523	Yes	\
730	Jank P, Gehlhaar C, Bianca L, et al. MGMT promoter methylation in triple negative breast cancer of the GeparSixto trial [published correction appears in PLoS One. 2021 Sep 1;16(9):e0257142. doi: 10.1371/journal.pone.0257142.]. PLoS One. 2020;15(8):e0238021. Published 2020 Aug 25. doi:10.1371/journal.pone.0238021	Yes	\
731	Janssen M, Schäkel U, Djuka Fokou C, Krisam J, Stermann J, Kriegsmann K, Haberbosch I, Novotny JP, Weber S, Vehreschild M, Bornhäuser M, Bullinger L, Schmitt M, Liebregts T, Dreger P, Lorenz HM, Plaszczyca A, Bartenschlager R, Müller B, Kräusslich HG, Halama N, Jäger D, Schlenk RF, Leo A, Meuer S, Weigand MA, Motsch J, Merle U, Denkinger CM, Müller-Tidow C. A Randomized Open label Phase-II Clinic…	No	Did not meet the basic inclusion criteria after the title and abstract evaluation
732	Jayarajah U, Wijekoon M, Seneviratne SA. Prophylactic prednisolone for the prevention of early and intermediate adverse effects of radioactive iodine therapy in patients with thyroid cancer: study protocol for a single-centre, phase II/III, randomized, double-blinded, placebo-controlled clinical trial. Trials. 2020 Sep 29;21(1):812. doi: 10.1186/s13063-020-04744-x. PMID: 32993815; PMCID: PMC75263…	No	Did not meet the basic inclusion criteria after the title and abstract evaluation
733	Jiménez JL, Kim S, Tighiouart M. A Bayesian seamless phase I-II trial design with two stages for cancer clinical trials with drug combinations. Biom J. 2020 Sep;62(5):1300-1314. doi: 10.1002/bimj.201900095. Epub 2020 Mar 9. PMID: 32150296; PMCID: PMC7483235.: : :	No	Did not meet the basic inclusion criteria after the title and abstract evaluation
734	Joseph Tintelnot et al., Final survival results of ipilimumab or FOLFOX in combination with nivolumab and trastuzumab in previously untreated HER2 positive esophago gastric adenocarcinoma: The randomized AIO INTEGA trial.. JCO 41, 4026-4026(2023). doi: 10.1200/JCO.2023.41.16_suppl.4026	Yes	\
735	Kantarjian HM, Stein AS, Bargou RC, et al. Blinatumomab treatment of older adults with relapsed/refractory B-precursor acute lymphoblastic leukemia: Results from 2 phase 2 studies. Cancer. 2016;122(14):2178-2185. doi:10.1002/cncr.30031	Yes	\
736	Karthaus M, Hofheinz RD, Mineur L, et al. Impact of tumour RAS/BRAF status in a first-line study of panitumumab + FOLFIRI in patients with metastatic colorectal cancer. Br J Cancer. 2016;115(10):1215-1222. doi:10.1038/bjc.2016.343	Yes	\
737	Koizumi M, Yamada T, Shinji S, Matsuda A, Yokoyama Y, Takahashi G, Iwai T, Takeda K, Hara K, Yoshida H. Even a partial pathological response is associated with lower relapse rates in patients with operable rectal cancer undergoing neoadjuvant chemotherapy. J Surg Oncol. 2021 Jan;123(1):286-292. doi: 10.1002/jso.26245. Epub 2020 Oct 6. PMID: 33022767.: : : :	No	Did not meet the basic inclusion criteria after the title and abstract evaluation
738	Kratz JD, LoConte NK. Defining Early Multidisciplinary Goals: NEXTO Trial in High-Risk Colorectal Cancer with Liver Metastases. Ann Surg Oncol. 2020 Oct;27(11):4075-4078. doi: 10.1245/s10434-020-08629-w. Epub 2020 May 22. PMID: 32444912.: : :	No	Did not meet the basic inclusion criteria after the title and abstract evaluation
739	Kuon J, Hommertgen A, Krisam J, Lasitschka F, Stenzinger A, Blasi M, Bozorgmehr F, Maenz M, Kieser M, Schneider M, Thomas M. Durvalumab in frail and elderly patients with stage four non-small cell lung cancer: Study protocol of the randomized phase II DURATION trial. Trials. 2020 Apr 22;21(1):352. doi: 10.1186/s13063-020-04280-8. PMID: 32321565; PMCID: PMC7178741.: :	No	Did not meet the basic inclusion criteria after the title and abstract evaluation
740	Laino AS, Woods D, Vassallo M, Qian X, Tang H, Wind-Rotolo M, Weber J. Serum interleukin-6 and C-reactive protein are associated with survival in melanoma patients receiving immune checkpoint inhibition. J Immunother Cancer. 2020 Jun;8(1):e000842. doi: 10.1136/jitc-2020-000842. Epub 2020 Jun 23. PMID: 32581042; PMCID: PMC7312339.: : :	No	Did not meet the basic inclusion criteria after the title and abstract evaluation
741	Lang P, Contreras J, Kalman N, Paterson C, Bahig H, Billfalk-Kelly A, Brennan S, Rock K, Read N, Venkatesan V, Sathya J, Mendez LC, MacNeil SD, Nichols AC, Fung K, Mendez A, Winquist E, Kuruvilla S, Stewart P, Warner A, Mitchell S, Theurer JA, Palma DA. Preservation of swallowing in resected oral cavity squamous cell carcinoma: examining radiation volume effects (PRESERVE): study protocol for a r…	No	Did not meet the basic inclusion criteria after the title and abstract evaluation
742	Lee EK, Lee YJ, Park YJ, Moon JH, Yi KH, Kim KS, Lee JH, Cho SW, Joo J, Hwangbo Y, Go S, Park DJ. A Phase II Multi-Center, Non-Randomized, Parallel Group, Non-Inferiority Study to Compare the Efficacy of No Radioactive Iodine Remnant Ablation to Remnant Ablation Treatment in Low- to Intermediate-Risk of Papillary Thyroid Cancer: The MOREthyroid Trial Protocol. Endocrinol Metab (Seoul). 2020 Sep;3…	No	Did not meet the basic inclusion criteria after the title and abstract evaluation
743	Lee J, Im SA, Kim GM, et al. Implications of Tamoxifen Resistance in Palbociclib Efficacy for Patients with Hormone Receptor-Positive, HER2-Negative Metastatic Breast Cancer: Subgroup Analyses of KCSG-BR15-10 (YoungPEARL). Cancer Res Treat. 2021;53(3):695-702. doi:10.4143/crt.2020.1246	Yes	\
744	Lee JB, Kim HS, Jung I, Shin SJ, Beom SH, Chang JS, Koom WS, Kim TI, Hur H, Min BS, Kim NK, Park S, Jeong SY, Baek JH, Kim SH, Lim JS, Lee KY, Ahn JB. Upfront radical surgery with total mesorectal excision followed by adjuvant FOLFOX chemotherapy for locally advanced rectal cancer (TME-FOLFOX): an open- label, multicenter, phase II randomized controlled trial. Trials. 2020 Apr 7;21(1):320. doi: 1…	No	Did not meet the basic inclusion criteria after the title and abstract evaluation
745	Lewis JH, Cottu PH, Lehr M, Dick E, Shearer T, Rencher W, Bexon AS, Campone M, Varga A, Italiano A. Onapristone Extended Release: Safety Evaluation from Phase I-II Studies with an Emphasis on Hepatotoxicity. Drug Saf. 2020 Oct;43(10):1045-1055. doi: 10.1007/s40264-020-00964-x. PMID: 32594454; PMCID: PMC7497701.: :	No	Did not meet the basic inclusion criteria after the title and abstract evaluation
746	Li YYR, Mai H, Trudeau ME, Mittmann N, Chiasson K, Chan KKW, Cheung MC. Reimbursement recommendations for cancer drugs supported by phase II evidence in Canada. Curr Oncol. 2020 Oct;27(5):e495-e500. doi: 10.3747/co.27.6489. Epub 2020 Oct 1. PMID: 33173389; PMCID: PMC7606040.: : :	No	Did not meet the basic inclusion criteria after the title and abstract evaluation
747	Lieverse RIY, Van Limbergen EJ, Oberije CJG, Troost EGC, Hadrup SR, Dingemans AC, Hendriks LEL, Eckert F, Hiley C, Dooms C, Lievens Y, de Jong MC, Bussink J, Geets X, Valentini V, Elia G, Neri D, Billiet C, Abdollahi A, Pasquier D, Boisselier P, Yaromina A, De Ruysscher D, Dubois LJ, Lambin P. Stereotactic ablative body radiotherapy (SABR) combined with immunotherapy (L19-IL2) versus standard of …	No	Did not meet the basic inclusion criteria after the title and abstract evaluation
748	Liu P, Zhao L, Ferrere G, Alves-Costa-Silva C, Ly P, Wu Q, Tian AL, Derosa L, Zitvogel L, Kepp O, Kroemer G. Combination treatments with hydroxychloroquine and azithromycin are compatible with the therapeutic induction of anticancer immune responses. Oncoimmunology. 2020 Jul 8;9(1):1789284. doi: 10.1080/2162402X.2020.1789284. PMID: 32923151; PMCID: PMC7458592.: : :	No	Did not meet the basic inclusion criteria after the title and abstract evaluation
749	Liu YE, Xue XY, Zhang R, Chen XJ, Ding YX, Liu CX, Qin YL, Li WQ, Ren XC, Lin Q. Study protocol: a multicentre, prospective, phase II trial of isotoxic hypofractionated concurrent chemoradiotherapy for non-small cell lung cancer. BMJ Open. 2020 Oct 23;10(10):e036295. doi: 10.1136/bmjopen-2019-036295. PMID: 33099491; PMCID: PMC7590348.: :	No	Did not meet the basic inclusion criteria after the title and abstract evaluation
750	Macbeth F, Fallowfield L. The myth of pulmonary metastasectomy. Br J Cancer. 2020 Aug;123(4):499-500. doi: 10.1038/s41416-020-0927-2. Epub 2020 Jun 16. PMID: 32541870; PMCID: PMC7435269.: : :	No	Did not meet the basic inclusion criteria after the title and abstract evaluation
751	Mahon KL, Qu W, Devaney J, et al. Methylated Glutathione S-transferase 1 (mGSTP1) is a potential plasma free DNA epigenetic marker of prognosis and response to chemotherapy in castrate-resistant prostate cancer. Br J Cancer. 2014;111(9):1802-1809. doi:10.1038/bjc.2014.463	Yes	\
752	Malik SM, Maher VE, Bijwaard KE, et al. U.S. Food and Drug Administration approval: crizotinib for treatment of advanced or metastatic non-small cell lung cancer that is anaplastic lymphoma kinase positive. Clin Cancer Res. 2014;20(8):2029-2034. doi:10.1158/1078-0432.CCR-13-3077	Yes	\
753	Marinelli D, Mazzotta M, Scalera S, Terrenato I, Sperati F, D'Ambrosio L, Pallocca M, Corleone G, Krasniqi E, Pizzuti L, Barba M, Carpano S, Vici P, Filetti M, Giusti R, Vecchione A, Occhipinti M, Gelibter A, Botticelli A, De Nicola F, Ciuffreda L, Goeman F, Gallo E, Visca P, Pescarmona E, Fanciulli M, De Maria R, Marchetti P, Ciliberto G, Maugeri-Saccà M. KEAP1-driven co-mutations in lung adenoc…	No	Did not meet the basic inclusion criteria after the title and abstract evaluation
754	Masuishi T, Nakajima TE, Yamazaki K, et al. WJOG10517G: a multicenter Phase II study of mFOLFOX6 in gastric cancer patients with severe peritoneal metastases. Future Oncol. 2020;16(20):1417-1424. doi:10.2217/fon-2020-0298	Yes	\
755	McMullen M, Karakasis K, Loembe B, Dean E, Parr G, Oza AM. DUETTE: a phase II randomized, multicenter study to investigate the efficacy and tolerability of a second maintenance treatment in patients with platinum-sensitive relapsed epithelial ovarian cancer, who have previously received poly(ADP-ribose) polymerase (PARP) inhibitor maintenance treatment. Int J Gynecol Cancer. 2020 Nov;30(11):1824-…	No	Did not meet the basic inclusion criteria after the title and abstract evaluation
756	Milowsky MI, Iyer G, Regazzi AM, et al. Phase II study of everolimus in metastatic urothelial cancer. BJU Int. 2013;112(4):462-470. doi:10.1111/j.1464-410X.2012.11720.x	Yes	\
757	Nader JH, Neel DV, Shulman DS, Ma C, Bourgeois F, DuBois SG. Landscape of phase 1 clinical trials for minors with cancer in the United States. Pediatr Blood Cancer. 2020 Nov;67(11):e28694. doi: 10.1002/pbc.28694. Epub 2020 Sep 4. PMID: 32886429; PMCID: PMC7896417.: : :	No	Did not meet the basic inclusion criteria after the title and abstract evaluation
758	Nilsson S, Franzén L, Parker C, et al. Two-year survival follow-up of the randomized, double-blind, placebo-controlled phase II study of radium-223 chloride in patients with castration-resistant prostate cancer and bone metastases. Clin Genitourin Cancer. 2013;11(1):20-26. doi:10.1016/j.clgc.2012.07.002	Yes	\
759	Oechsle K, Bokemeyer C, Kollmannsberger C, et al. Bone metastases in germ cell tumor patients. J Cancer Res Clin Oncol. 2012;138(6):947-952. doi:10.1007/s00432-012-1169-3	Yes	\
760	Okazaki S, Stintzing S, Sunakawa Y, et al. Predictive value of TLR7 polymorphism for cetuximab-based chemotherapy in patients with metastatic colorectal cancer. Int J Cancer. 2017;141(6):1222-1230. doi:10.1002/ijc.30810	Yes	\
761	Ozaki A, Kessoku T, Iwaki M, Kobayashi T, Yoshihara T, Kato T, Honda Y, Ogawa Y, Imajo K, Higurashi T, Yoneda M, Taguri M, Yamanaka T, Ishiki H, Kobayashi N, Saito S, Ichikawa Y, Nakajima A. Comparing the effectiveness of magnesium oxide and naldemedine in preventing opioid-induced constipation: a proof of concept, single institutional, two arm, open-label, phase II, randomized controlled trial: …	No	Did not meet the basic inclusion criteria after the title and abstract evaluation
762	Passiglia F, Bironzo P, Righi L, Listì A, Arizio F, Novello S, Volante M, Scagliotti GV. A Prospective Phase II Single-arm Study of Niraparib Plus Dostarlimab in Patients With Advanced Non-small-cell Lung Cancer and/or Malignant Pleural Mesothelioma, Positive for PD-L1 Expression and Germline or Somatic Mutations in the DNA Repair Genes: Rationale and Study Design. Clin Lung Cancer. 2021 Jan;22(1…	No	Did not meet the basic inclusion criteria after the title and abstract evaluation
763	Pietrantonio F, Biondani P, Perrone F, et al. TP53 mutations in advanced colorectal cancer: the dark side of the moon. Oncology. 2014;86(5-6):289-294. doi:10.1159/000360088	Yes	\
764	Qin SK, Li Q, Ming Xu J, Liang J, Cheng Y, Fan Y, Jiang J, Ye H, Tao H, Li L, Zheng L, Wei Z, Li S, Meng K, Ye B, Sun Y. Icaritin-induced immunomodulatory efficacy in advanced hepatitis B virus-related hepatocellular carcinoma: Immunodynamic biomarkers and overall survival. Cancer Sci. 2020 Nov;111(11):4218-4231. doi: 10.1111/cas.14641. Epub 2020 Sep 24. PMID: 32889778; PMCID: PMC7648021.: :	No	Did not meet the basic inclusion criteria after the title and abstract evaluation
765	Ray-Coquard I, Hatcher H, Bompas E, Casado A, Westermann A, Isambert N, Casali PG, Pratap S, Stark D, Valverde C, Anand A, Huizing M, Floquet A, Lindner L, Hermes B, Seddon B, Coens C, Jones R, Reed N. A randomized double-blind phase II study evaluating the role of maintenance therapy with cabozantinib in high- grade uterine sarcoma after stabilization or response to doxorubicin ± ifosfamide foll…	No	Participans under 18 y.o.
766	Rosen DB, Benjamin CD, Yang JC, Doyle C, Zhang Z, Barker CA, Vaynrub M, Yang TJ, Gillespie EF. Early palliative radiation versus observation for high-risk asymptomatic or minimally symptomatic bone metastases: study protocol for a randomized controlled trial. BMC Cancer. 2020 Nov 17;20(1):1115. doi: 10.1186/s12885-020-07591-w. PMID: 33203426; PMCID: PMC7670812.: :	No	Did not meet the basic inclusion criteria after the title and abstract evaluation
767	Rovers KP, Wassenaar ECE, Lurvink RJ, et al. Pressurized Intraperitoneal Aerosol Chemotherapy (Oxaliplatin) for Unresectable Colorectal Peritoneal Metastases: A Multicenter, Single-Arm, Phase II Trial (CRC-PIPAC). Ann Surg Oncol. 2021;28(9):5311-5326. doi:10.1245/s10434-020-09558-4	Yes	\
768	Rubio-San-Simón A, André N, Cefalo MG, Aerts I, Castañeda A, Benezech S, Makin G, van Eijkelenburg N, Nysom K, Marshall L, Gambart M, Hladun R, Rossig C, Bergamaschi L, Fagioli F, Carpenter B, Ducassou S, Owens C, Øra I, Ribelles AJ, De Wilde B, Guerra-García P, Strullu M, Rizzari C, Ek T, Hettmer S, Gerber NU, Rawlings C, Diezi M, Palmu S, Ruggiero A, Verdú J, de Rojas T, Vassal G, Geoerger B, M…	No	Participans under 18 y.o.
769	Russo V, Pilla L, Lunghi F, et al. Clinical and immunologic responses in melanoma patients vaccinated with MAGE-A3-genetically modified lymphocytes. Int J Cancer. 2013;132(11):2557-2566. doi:10.1002/ijc.27939	Yes	\
770	Sakamaki K, Watanabe K, Woo T, Masuda M. Multicentre randomised phase II study of the perioperative administration of flurbiprofen axetil in patients with non-small cell lung cancer: study protocol of the FLAX Study. BMJ Open. 2020 Nov 30;10(11):e040969. doi: 10.1136/bmjopen-2020-040969. PMID: 33257489; PMCID: PMC7705564.: :	No	Did not meet the basic inclusion criteria after the title and abstract evaluation
771	Salama AKS, Li S, Macrae ER, et al. Dabrafenib and Trametinib in Patients With Tumors With BRAFV600E Mutations: Results of the NCI-MATCH Trial Subprotocol H. J Clin Oncol. 2020;38(33):3895-3904. doi:10.1200/JCO.20.00762doi: 10.1200/JCO.2023.41.16_suppl.4026	Yes	\
772	Satake H, Ando K, Oki E, et al. Protocol of the EFFORT study: a prospective study of FOLFIRI plus aflibercept as second-line treatment after progression on FOLFOXIRI plus bevacizumab or during maintenance treatment in patients with unresectable/metastatic colorectal cancer. BMC Cancer. 2020;20(1):1116. Published 2020 Nov 17. doi:10.1186/s12885-020-07576-9	Yes	\
773	Schwarz L, Vernerey D, Bachet JB, et al. Resectable pancreatic adenocarcinoma neo-adjuvant FOLF(IRIN)OX-based chemotherapy - a multicenter, non-comparative, randomized, phase II trial (PANACHE01-PRODIGE48 study) [published correction appears in BMC Cancer. 2020 Mar 3;20(1):168. doi: 10.1186/s12885-020-6678-x.]. BMC Cancer. 2018;18(1):762. Published 2018 Jul 24. doi:10.1186/s12885-018-4663-4	Yes	\
774	Schweizer MT, Cheng HH, Nelson PS, Montgomery RB. Two Steps Forward and One Step Back for Precision in Prostate Cancer Treatment. J Clin Oncol. 2020 Nov 10;38(32):3740-3742. doi: 10.1200/JCO.20.01755. Epub 2020 Sep 8. PMID: 32897829; PMCID: PMC8265388.: : :	No	Did not meet the basic inclusion criteria after the title and abstract evaluation
775	Sclafani F, Gonzalez D, Cunningham D, et al. TP53 mutational status and cetuximab benefit in rectal cancer: 5-year results of the EXPERT-C trial. J Natl Cancer Inst. 2014;106(7):dju121. Published 2014 Jun 23. doi:10.1093/jnci/dju121	Yes	\
776	Seufferlein T, Uhl W, Kornmann M, et al. Perioperative or only adjuvant gemcitabine plus nab-paclitaxel for resectable pancreatic cancer (NEONAX)-a randomized phase II trial of the AIO pancreatic cancer group. Ann Oncol. 2023;34(1):91-100. doi:10.1016/j.annonc.2022.09.161	Yes	\
777	Shamseddine A, Zeidan YH, Kreidieh M, Khalifeh I, Turfa R, Kattan J, Mukherji D, Temraz S, Alqasem K, Amarin R, Al Awabdeh T, Deeba S, Jamali F, Mohamad I, Elkhaldi M, Daoud F, Al Masri M, Dabous A, Hushki A, Jaber O, Khoury C, El Husseini Z, Charafeddine M, Al Darazi M, Geara F. Short-course radiation followed by mFOLFOX-6 plus avelumab for locally-advanced rectal adenocarcinoma. BMC Cancer. 202…	No	Did not meet the basic inclusion criteria after the title and abstract evaluation
778	Shen Y, Yang T, Deng X, Yang J, Meng W, Wang Z. Pelvic peritoneum reconstruction using the bladder peritoneum flap in laparoscopic extralevator abdominoperineal excision: A multi-center, prospective single-arm cohort study (IDEAL Phase 2A). Medicine (Baltimore). 2020 Jun 19;99(25):e20712. doi: 10.1097/MD.0000000000020712. PMID: 32569206; PMCID: PMC7310913.: :	No	Did not meet the basic inclusion criteria after the title and abstract evaluation
779	Shi H, Zhang T, Yin G. START: single-to-double arm transition design for phase II clinical trials. Pharm Stat. 2020 Jul;19(4):454-467. doi: 10.1002/pst.2005. Epub 2020 Feb 15. PMID: 32061188.: : :	No	Did not meet the basic inclusion criteria after the title and abstract evaluation
780	Shi M, Ma T, Xi W, Jiang J, Wu J, Zhou C, Yang C, Zhu Z, Zhang J. A study of capecitabine metronomic chemotherapy is non-inferior to conventional chemotherapy as maintenance strategy in responders after induction therapy in metastatic colorectal cancer. Trials. 2020 Mar 6;21(1):249. doi: 10.1186/s13063-020-4194-6. PMID: 32143730; PMCID: PMC7059341.: : :	No	Did not meet the basic inclusion criteria after the title and abstract evaluation
781	Shimokawa M, Nosaki K, Seto T, Ohashi K, Morise M, Horinouchi H, Sakakibara J, Murakami H, Yano S, Satouchi M, Matsumoto S, Goto K, Yoh K. Phase II, open- label, multicenter trial of crizotinib in Japanese patients with advanced non- small cell lung cancer harboring a MET gene alteration: Co-MET study. Trials. 2020 Mar 30;21(1):298. doi: 10.1186/s13063-020-4221-7. PMID: 32228679; PMCID: PMC710451…	No	Did not meet the basic inclusion criteria after the title and abstract evaluation
782	Shitara K, Ura T, Matsuo K, et al. Sensitivity to previous irinotecan treatment does not predict the efficacy of combination chemotherapy with cetuximab plus irinotecan for wild-type KRAS metastatic colorectal cancer. Eur J Cancer. 2011;47(18):2673-2680. doi:10.1016/j.ejca.2011.05.015	Yes	\
783	Smith CL, Thomas Z, Enas N, Thorn K, Lahn M, Benhadji K, Cleverly A. Leveraging historical data into oncology development programs: Two case studies of phase 2 Bayesian augmented control trial designs. Pharm Stat. 2020 May;19(3):276-290. doi: 10.1002/pst.1990. Epub 2020 Jan 5. PMID: 31903699.: : :	No	Did not meet the basic inclusion criteria after the title and abstract evaluation
784	Stahl M, Lehmann N, Walz MK, Stuschke M, Wilke H. Prediction of prognosis after trimodal therapy in patients with locally advanced squamous cell carcinoma of the oesophagus. Eur J Cancer. 2012;48(16):2977-2982. doi:10.1016/j.ejca.2012.03.010	Yes	\
785	Suekane S, Yutani S, Yamada A, Sasada T, Matsueda S, Takamori S, Toh U, Kawano K, Yoshiyama K, Sakamoto S, Sugawara S, Komatsu N, Yamada T, Naito M, Terasaki M, Mine T, Itoh K, Shichijo S, Noguchi M. Identification of biomarkers for personalized peptide vaccination in 2,588 cancer patients. Int J Oncol. 2020 Jun;56(6):1479-1489. doi: 10.3892/ijo.2020.5019. Epub 2020 Mar 19. PMID: 32236612; PMCID:…	No	Did not meet the basic inclusion criteria after the title and abstract evaluation
786	Taïeb J, André T, El Hajbi F, et al. Avelumab versus standard second line treatment chemotherapy in metastatic colorectal cancer patients with microsatellite instability: The SAMCO-PRODIGE 54 randomised phase II trial. Dig Liver Dis. 2021;53(3):318-323. doi:10.1016/j.dld.2020.11.031	Yes	\
787	Takahashi K, Ishibashi E, Kubo T, et al. A phase 2 basket trial of combination therapy with trastuzumab and pertuzumab in patients with solid cancers harboring human epidermal growth factor receptor 2 amplification (JUPITER trial). Medicine (Baltimore). 2020;99(32):e21457. doi:10.1097/MD.0000000000021457	Yes	\
788	Telli ML, Chu C, Badve SS, Vinayak S, Silver DP, Isakoff SJ, Kaklamani V, Gradishar W, Stearns V, Connolly RM, Ford JM, Gruber JJ, Adams S, Garber J, Tung N, Neff C, Bernhisel R, Timms KM, Richardson AL. Association of Tumor- Infiltrating Lymphocytes with Homologous Recombination Deficiency and <i>BRCA1/2</i> Status in Patients with Early Triple-Negative Breast Cancer: A Pooled Analysis. Clin Can…	No	Did not meet the basic inclusion criteria after the title and abstract evaluation
789	Terazawa T, Kato T, Goto M, et al. The Phase II Study of Panitumumab in Chemotherapy-Naïve Frail or Elderly Patients with RAS Wild-type Colorectal Cancer: OGSG 1602 Final Results. Oncologist. 2023;28(7):e565-e574. doi:10.1093/oncolo/oyac145	Yes	\
790	Thibault C, Elaidi R, Vano YA, Rouabah M, Braychenko E, Helali I, Audenet F, Oudard S. Open-label phase II to evaluate the efficacy of NEoadjuvant dose-dense MVAC In cOmbination with durvalumab and tremelimumab in muscle-invasive urothelial carcinoma: NEMIO. Bull Cancer. 2020 Jun;107(5S):eS8-eS15. doi: 10.1016/S0007-4551(20)30281-2. PMID: 32620213.: : :	No	Did not meet the basic inclusion criteria after the title and abstract evaluation
791	Tintelnot J, Goekkurt E, Binder M, Thuss-Patience P, Lorenzen S, Knorrenschild JR, Kretzschmar A, Ettrich T, Lindig U, Jacobasch L, Pink D, Al- Batran SE, Hinke A, Hegewisch-Becker S, Nilsson S, Bokemeyer C, Stein A. Ipilimumab or FOLFOX with Nivolumab and Trastuzumab in previously untreated HER2-positive locally advanced or metastatic EsophagoGastric Adenocarcinoma - the randomized phase 2 INTEG…	No	Did not meet the basic inclusion criteria after the title and abstract evaluation
792	Tutt A, Robson M, Garber JE, et al. Oral poly(ADP-ribose) polymerase inhibitor olaparib in patients with BRCA1 or BRCA2 mutations and advanced breast cancer: a proof-of-concept trial. Lancet. 2010;376(9737):235-244. doi:10.1016/S0140-6736(10)60892-6	Yes	\
793	Veenhof AA, Bloemena E, Engel AF, van der Peet DL, Meijer OW, Cuesta MA. The relationship of histological tumor regression grade (TRG) and two different time intervals to surgery following radiation therapy for locally advanced rectal cancer. Int J Colorectal Dis. 2009;24(9):1091-1096. doi:10.1007/s00384-009-0722-2	Yes	\
794	Wibmer T, Berghmans T, Kropf-Sanchen C, et al. Histology as a potential clinical predictor of outcome in advanced non-small-cell lung cancer treated with vinorelbine and mitomycin combination chemotherapy. Lung. 2013;191(3):271-280. doi:10.1007/s00408-013-9458-4	Yes	\
795	Wildiers H, Dirix L, Armstrong A, et al948 Final results from AIPAC: A phase IIb comparing eftilagimod alpha (a soluble LAG-3 protein) vs. placebo in combination with weekly paclitaxel in HR+ HER2- MBCJournal for ImmunoTherapy of Cancer 2021;9:doi: 10.1136/jitc-2021-SITC2021.94	Yes	\
796	Wu J, Chen L, Wei J, Weiss H, Chauhan A. Two-stage phase II survival trial design. Pharm Stat. 2020 May;19(3):214-229. doi: 10.1002/pst.1983. Epub 2019 Nov 21. PMID: 31749311; PMCID: PMC9433332.: : :	No	Did not meet the basic inclusion criteria after the title and abstract evaluation
797	Wu S, Zhang L, Li H, Xu J, Jiang C, Sun T. Combined use of apatinib mesylate and vinorelbine versus vinorelbine alone in recurrent or metastatic triple- negative breast cancer: study protocol for a randomized controlled clinical trial. Trials. 2020 May 24;21(1):420. doi: 10.1186/s13063-020-04342-x. PMID: 32448335; PMCID: PMC7245760.: :	No	Did not meet the basic inclusion criteria after the title and abstract evaluation
798	Xu BH, Chi P, Guo JH, et al. Pilot study of intense neoadjuvant chemoradiotherapy for locally advanced rectal cancer: retrospective review of a phase II study. Tumori. 2014;100(2):149-157. doi:10.1177/030089161410000206	Yes	\
799	Yoshida T, Ichikawa J, Giuroiu I, Laino AS, Hao Y, Krogsgaard M, Vassallo M, Woods DM, Stephen Hodi F, Weber J. C reactive protein impairs adaptive immunity in immune cells of patients with melanoma. J Immunother Cancer. 2020 Apr;8(1):e000234. doi: 10.1136/jitc-2019-000234. Erratum in: J Immunother Cancer. 2020 May;8(1): PMID: 32303612; PMCID: PMC7204799.:	No	Did not meet the basic inclusion criteria after the title and abstract evaluation
800	Yu J, Gao J, Lu Z, et al. Combination of microtubule associated protein-tau and β-tubulin III predicts chemosensitivity of paclitaxel in patients with advanced gastric cancer. Eur J Cancer. 2014;50(13):2328-2335. doi:10.1016/j.ejca.2014.06.017	Yes	\
801	Yuk HD, Jeong CW, Kwak C, Kim H, Moon KC, Ku JH. Efficacy of neoadjuvant atezolizumab treatment in patients with advanced urothelial bladder cancer according to the BASQ classification: a study protocol for an open-label, two- cohort, phase II trial. BMJ Open. 2020 Oct 15;10(10):e035530. doi: 10.1136/bmjopen-2019-035530. PMID: 33060077; PMCID: PMC7566723.: :	No	Did not meet the basic inclusion criteria after the title and abstract evaluation
802	Zhang J, Lin M, Jin Y, et al. Cisplatin given at three divided doses for three consecutive days in metastatic breast cancer: an alternative schedule for one full dose with comparable efficacy but less CINV and hypomagnesaemia. Breast Cancer Res Treat. 2020;182(3):719-726. doi:10.1007/s10549-020-05730-2	Yes	\
803	Zheng R, Wang C, Huang X, Lin Q, Huang D, Li XB, Huang H, Xu B. Chemotherapy-based split stereotactic body radiation therapy for borderline resectable and locally advanced pancreatic cancer: study protocol of a prospective, single-arm phase II trial. BMJ Open. 2020 Nov 5;10(11):e039900. doi: 10.1136/bmjopen-2020-039900. PMID: 33154057; PMCID: PMC7646341.: :	No	Did not meet the basic inclusion criteria after the title and abstract evaluation
